# Supplementary material for: The antidiabetic drug metformin aids bacteria in hijacking vitamin B12 from the environment through RcdA
Source: Commun Biol. 2023 Jan 24;6:96. doi: 10.1038/s42003-023-04475-0 (PMC9873799; doi:10.1038/s42003-023-04475-0)
Supplement: Supplementary file 4 — Supplementary Data 1 [file 42003_2023_4475_MOESM4_ESM.xlsx]

## Sheet: 274 candidates
ID	JW_id	Strain	ECK number	Escherichia coli MG1655 B id	Gene Name	Score1	Score2	Score3	Score4	AVERAGE(1-4)	TF	Site	Description
P6E8	JW5905	2	ECK1406	b1413	hrpA	0				0	RNAP	cytosol	ATP-dependent RNA helicase HrpA; HrpA is involved in the post-transcriptional processing of the daa operon mRNA, which encodes proteins involved in fimbrial biogenesis of an enteropathogenic E. coli strain
P7C1	JW2556	1	ECK2570	b2572	rseA	0	0			0	Lrp, Cyclic-AMP CRP, DksA, ppGpp, GlrR, NtrC, CpxR, IhfB, IhfA	inner membrane	An anti-sigma factor for extracytoplasmic function (ECF) sigma factor sigma-E (RpoE). ECF sigma factors are held in an inactive form by an anti-sigma factor until released by regulated intramembrane proteolysis (RIP)
P78F6	JW5310	4	ECK1878	b1877	yecT	0	0	0	0	0	RcsB, BglJ		Uncharacterized
P80B10	JW2875	2	ECK2902	b2907	ubiH	0	0	0	0	0	RNAP	cytosol	2-octaprenyl-6-methoxyphenol hydroxylase; This protein is involved in the pathway ubiquinone biosynthesis, which is part of Cofactor biosynthesis. Mutants in ubiH accumulate 2-octaprenyl-6-methoxyphenol [Young73]; accumulation of this compound may be the cause of the visible light sensitive phenotype; mutants resistance to D-cycloserine (DCS)
P86G6	JW2077	3	ECK2086	b2093	gatB	0		-	-	0	cyclic-AMP CRP, ArcA, GatR	cytosol	galactitol-specific PTS enzyme IIB component
P70F10	JW5540	2	ECK3227	b3238	yhcN	0	0	0	1	0.25	Lrp	periplasmic space, cytosol	DUF1471 domain-containing stress-induced protein YhcN; A yhcN mutant is significantly more sensitive to hydrogen peroxide and cadmium than wild type and shows increased biofilm formation compared to wild type [Lee10a]. Expression of yhcN is upregulated in response to cytoplasmic acid stress
P62C12	JW0729	3	ECK0728	b0739	tolA	1		0	0	0.333333	RNAP	inner membrane	Tol-Pal system protein TolA; is important for maintaining outer membrane integrity. It also has a role in facilitating phage infection and colicin uptake; Mutations in tolA render cells tolerant to the group A colicins and prevent infection by filamentous bacteriophage
P6E6	JW0564	2	ECK0567	b0575	cusA	0	1			0.5	CusR, HprR, PhoB	inner membrane	copper/silver export system RND permease, Resistance-Nodulation-Cell Division (RND) Transporter Superfamily and is involved in the detoxification of copper and silver ions in E. coli as part of the CusCFBA copper/silver efflux system.
P15H10	JW0837	1	ECK0844	b0853	ybjN	0	1	0	1	0.5	MarA, Rob，SoxS, Lrp, OxyR	inner membrane	Flagella and fimbriae production and acid resistance; thiol disulfide oxidoreductase activity
P21C5	JW2657	1	ECK2676	b2682	ygaZ	0	1	0	1	0.5	Nac	inner membrane	A putative two-component transporter that is implicated in L-valine export in E. coli K-12.
P21B9	JW2245	1	ECK2244	b2251	yfaO	0	1	0	1	0.5	RNAP	cytosol	pyrimidine deoxynucleotide diphosphatase; NudI
P21D10	JW2319	1	ECK2316	b2322	yfcJ	0	1	0	1	0.5	RNAP	inner membrane	putative transporter YfcJ; an uncharacterised member of the major facilitator superfamily (MFS) of transporters [Pao98]. Based on sequence similarity, it may function as a proton-driven metabolite uptake system. YfcJ has been implicated in arabinose efllux
P31G1	JW1794	1	ECK1803	b1805	fadD	0	1	0	1	0.5	cyclic-AMP CRP, ppGpp, Rob, ArcA, FadR	inner membrane cytosol	long-chain-fatty-acid—CoA ligase; FadD is implicated in a transenvelope lipid signaling pathway that detects phospholipid accumulation in the outer membrane (OM) and regulates LPS production to restore OM homeostasis; loss of FadD partially suppresses cell death associated with the gain of function mlaA* mutation; loss of FadD prevents the PldA-dependent lipopolysaccharide increase associated wit…
P31A9	JW1152	1	ECK1152	b1165	ymgA	1	1	0	0	0.5	MarA, BluR		putative two-component system connector protein; Deletion of ymgA increases biofilm formation and motility [Lee07, Yang08]. When placed on a low copy number plasmid at low temperature, ymgA increases production of capsule material and reduces expression of curli; Expression of ymgA is regulated by the repressor BluR [Tschowri09] and the alternative sigma factor RpoS [Weber05, Tschowri09] as well …
P31F11	JW1635	1	ECK1639	b1643	ydhI	1	1	0	0	0.5	RNAP sigma24	inner membrane	DUF1656 domain-containing protein YdhI; an uncharacterized member of the The Putative Auxiliary Aromatic Acid Exporter (AaeX) Family
P38B9	JW4026	4	ECK4058	b4065	yjcE	0	0	1	1	0.5	RNAP	inner membrane	putative transporter YjcE; uncharacterized member of the Monovalent Cation:Proton Antiporter-1 (CPA1) Family [Saier14]. A yjcE mutant has no discernable sodium transport-related phenotype; a yjcE ycgO double mutant grows more slowly than wild-type at low pH [
P38B10	JW4070	2	ECK4102	b4109	yjdA	1	0	0	1	0.5	Lrp	cytosol bacterial nucleoid	Regulator of diguanylate cyclase RdcA; The N-terminal domain of RdcA resembles the dynamin family of GTPases, but lacks the typical membrane-binding motif
P40C11	JW0108	2	ECK0111	b0112	aroP	0	0	1	1	0.5	ArgR, FNR, Cra, GlaR, TyrR	inner membrane (12 membrane-spanning regions )	aromatic amino acid:H+ symporter AroP; it is responsible for the transport of all three aromatic amino acids, phenylalanine, tyrosine, and tryptophan, across the inner membrane
P44F4	JW1388	2	ECK1390	b1393	paaF	0	1	0	1	0.5	cyclic-AMP CRP, IhfB, IhfA, SlyA, PaaX	cytosol inner membrane	putative 2,3-dehydroadipoyl-CoA hydratase; the paaF mutant is defective in utilizing phenyl acetate as a carbon source
P45E9	JW1165	1	ECK1164	b1176	minC	0	2	0	0	0.5	RNAP	cytosol	Z-ring positioning protein MinC; Min proteins are involved in a pole-to-pole oscillating system that restricts Z-ring formation to midcell. MinC is localized from the cytoplasm to the inner membrane by association with the peripheral membrane protein MinD
P45F11	JW2465	1	ECK2476	b2480	bcp	0	1	0	1	0.5	RNAP sigma 70	cytosol	thiol peroxidase; The enzyme can utilize a variety of peroxides and reducing substrates
P49D6	JW0512	1	ECK0516	b0523	purE	0	1			0.5	PurR	cytosol	N5-carboxyaminoimidazole ribonucleotide mutase
P56D3	JW0953	2	ECK0961	b0970	yccA	1	0			0.5	CpxR	inner membrane seven membrane spanning regions	modulator of FtsH protease; A yccA mutant is impaired in biofilm formation [Beloin04]. Transcription of yccA is induced upon biofilm formation compared to planktonic growth in exponential phase. Induction of expression is dependent on the presence of the F plasmid
P56H6	JW1506	3	ECK1506	b1513	ego	1	0			0.5	cyclic-AMP CRP, LsrR.	inner membrane	Autoinducer-2 ABC transporter ATP binding subunit; lsrA is predicted to encode the ATP-binding component of an AI-2 ABC transporter
P72G10	JW5714	2	ECK4038	b4046	zur	0	0	0	2	0.5	RNAP	cytosol	DNA-binding transcriptional repressor Zur; Zur + Zn2+ ↔ DNA-binding transcriptional repressor Zur
P78D5	JW5296	4	ECK1808	b1810	yoaC	0	1	0	1	0.5	CysB, ppGpp		DUF1889 domain-containing protein YoaC
P78B7	JW5319	2	ECK1962	b1964	yedS	0	0	1	1	0.5			This gene is interrupted, meaning it is a fragment of a larger coding sequence with an inserted stop codon. putative outer membrane protein YedS, N-terminal fragment
P78C10	JW5373	2	ECK2252	b2258	yfbJ	0	1	0	1	0.5	BasR	inner membrane	ArnF is an integral membrane component of the ArnE/ArnF undecaprenyl-phosphate-α-L-Ara4N flippase.
P78C11	JW5391	2	ECK2389	b2395	yfeA	0	1	0	1	0.5	RNAP	inner membrane	putative c-di-GMP phosphodiesterase c-di-GMP PdeA The suppressor mutation in pdeA consisted of a single amino acid substitution in the N-terminal membrane sensory domain of PdeA and resulted in increased swimming motility and reduced levels of intracellular c-di-GMP
P80C10	JW2758	6	ECK2781	b2787	gudD	1	0	0	1	0.5	CdaR	cytosol	D-gluconate dehydratase; The structures allowed the identification of active site residues and ligands for the Mg2+ cofactor.
P80F10	JW3530	2	ECK3547	b3559	glyS	0	1	1	0	0.5	RNAP sigma 70	cytosol	Glycine-tRNA ligase subunit beta; A β subunit cysteine thiol is not required for catalytic activity; however, C395 can be alkylated by NEM, resulting in loss of GlyRS activity
P80D11	JW4367	4	ECK0001	b0001	thrL	0	1	0	1	0.5	ppGpp DksA, Lrp	cytosol	thr operon leader peptide The ThrL leader peptide controls by attenuation the expression of the thrLABC operon, which encodes four out of the five enzymes of threonine biosynthesis pathway, in response to the threonine and isoleucine levels
P84B3	JW2573	8	ECK2590	b2592	clpB	0	1	0	1	0.5	RNAP sigma 70 32		A shorter form of the ClpB disaggregase generated by way of an internal translation start site; ClpB80 lacks the 148 N-terminal amino acids of ClpB90 but retains the two ATP-binding sites
P11C1	JW2450	5	ECK2461	b2466	ypfG	0		0	2	0.666667	RNAP	inner membrane	DUF1176 domain-containing protein may containe β-barrel structure
P11C7	JW1618	1	ECK1622	b1626	ydgK	0		0	2	0.666667	RNAP	inner membrane four predicted transmembrane domains	DUF2569 domain-containing inner membrane protein
P15D2	JW0242	1	ECK0254	b0252	yafZ	0		1	1	0.666667	RNAP	cytosol	CP4-6 prophage; DUF932 domain-containing protein
P72F6	JW5942	3	ECK3515	b3530	bcsC		1	0	1	0.666667	RNAP	outer membrane	Cellulose synthase outer membrane channel; BcsC consists of an N-terminal periplasmic domain predicted to interact with the inner membrane components of the cellulose synthase complex, an interdomain linker, and a C-terminal domain that forms a large β-barrel pore in the outer membrane;
P78E11	JW5395	2	ECK2425	b2430	yfeW	1		0	1	0.666667	RNAP	inner membrane	penicillin binding protein
P2C8	JW4024	3	ECK4055	b4063	soxR	1	1	0	1	0.75	AcrR, Fur, FNR, SoxR	cytosol	DNA-binding transcriptional dual regulator SoxR Superoxide Response protein," is negatively autoregulated and controls the transcription of the regulon involved in defense against redox-cycling drugs; SoxR actually senses redox-cycling agents
P3G5	JW0563	1	ECK0566	b0574	cusB	1	1	0	1	0.75	CusR, HprR, PhoB	periplasmic space	copper/silver export system membrane fusion protein detoxification of copper and silver ions; CusB may act as a switch whereby metal binding to CusB promotes opening of a CusA channel and docking of substrate-loaded CusF; CusB can sense and and bind metal directly in the periplasm; when CusB binds metal, it increases the assembly kinetics and decreases the disassembly kinetics of the CusCBA compl…
P7G10	JW0428	1	ECK0432	b0438	clpX	0	2	0	1	0.75	RNAP sigma 70 32 24	cytosol	ClpX is an ATP-dependent molecular chaperone that serves as a substrate-specifying adaptor for the ClpP serine protease in the ClpXP and ClpAXP protease complexes.
P10E8	JW2222	2	ECK2220	b2228	yfaS	0	2	0	1	0.75			This gene is interrupted, meaning it is a fragment of a larger coding sequence with an inserted stop codon.
P10G11	JW2387	2	ECK2386	b2390	ypeC	0	1	0	2	0.75	RNAP	cytosol	DUF2502 domain-containing protein
P11G1	JW2520	5	ECK2533	b2536	hcaT	0	2	0	1	0.75	hcaR gene	inner membrane ( 12 transmembrane domains)	A member of the major facilitator superfamily (MFS) of transporters
P17C10	JW2455	1	ECK2466	b2471	yffB	1	1	0	1	0.75		cytosol	Uncharacterized
P21C4	JW0997	1	ECK1003	b1012	ycdM	0	1	0	2	0.75	ArcA, NtrC, RutR, PhoP	cytosol	pyrimidine monooxygenase; RutA; pyrimidine degradation. In the presence of the flavin reductases Fre or RutF, RutA catalyzes the first step
P21B5	JW2578	1	ECK2594	b2597	yfiA	0	2	0	1	0.75	Cyclic-AMP CRP	cytosol	ribosome-associated inhibitor A; modulation of ribosome activity that is observed at stationary phase
P21A11	JW2386	1	ECK2385	b2389	yfeO	0	2	0	1	0.75		inner membrane	putative transport protein
P21A12	JW2518	1	ECK2531	b2534	yfhR	0	1	1	1	0.75		inner membrane	Uncharacterized
P31C1	JW1827	1	ECK1837	b1838	pphA	1	1	0	1	0.75	RNAP sigmaS sigma32	cytosol	Phosphoprotein phosphatase 1; PphA and PphB are phosphoprotein phosphatases that act in transduction of the misfolded protein stress signal in a pathway that includes the CpxAR Two-Component Signal Transduction System; A pphA null mutant has a slow growth phenotype.
P31F1	JW3331	2	ECK3356	b3368	cysG	1	1	0	1	0.75	FNR, NarL, NarP, IhfA, Cra, Cyclic-AMP CRP, Fis, H-NS	cytosol	Sirloin synthase; a multifunctional enzyme responsible for the complete transformation of uroporphyrinogen III into siroheme
P31G2	JW3914	1	ECK3934	b3942	katG	1	1	0	1	0.75	Fur, FNR, OxyR, Nac	cytosol	Catalase/hydroperoxidase HPI; There are two distinct catalases in E. coli. The KatG enzyme is the bifunctional hydroperoxidase I (HPI), with both catalase and peroxidase activity.
P31F3	JW0217	6	ECK0228	b0227	yafL	1	1	0	1	0.75	RNAP	inner membrane	NlpC/P60 family protein
P31A8	JW1045	5	ECK1043	b1058	yceO	1	1	0	1	0.75	RNAP	inner membrane	DUF2770 domain-containing protein; YceO appears to be involved in biofilm formation [Herzberg06] and the acid stress response; Expression of yceO increases 11-fold upon deletion of tqsA, which increases biofilm formation; In growth competition experiments, a yceO deletion mutant is more sensitive to acute acid stress than the wild type
P31B9	JW1153	1	ECK1153	b1166	ymgB	1	1	0	1	0.75	CysB, MarA, ppGpp, BluR	cytosol	putative two-component system connector protein AriR; regulator of acid resistance, influenced by indole; AriR appears to be a regulator of acid resistance and biofilm formation. AriR binds DNA, and in vivo target sites were identified by nickel-enrichment DNA microarray studies. In vitro, AriR binds DNA non-specifically [Lee07]. Acting via AriR, 5-fluorouracil inhibits biofilm formation; Deletio…
P31C9	JW1156	5	ECK1156	b4520	ymgF	1	1	0	1	0.75	RNAP	inner membrane (two transmembrane domains	inner membrane protein; YmgF interacts with the cell division proteins FtsI, FtsN and FtsQ
P32E6	JW0548	2	ECK0551	b0559	ybcW	0	1	1	1	0.75	RNAP	cytosol	DLP12 prophage; uncharacterized protein
P33F2	JW2802	1	ECK2830	b2834	tas	0	1	1	1	0.75	RNAP	cytosol	Putative NADP(H)-dependent aldo-keto reductase
P33G10	JW3069	1	ECK3089	b3098	yqjD	0	1	1	1	0.75	RNAP, RpoS, Polyamines	inner membrane	ribosome- and membrane-associated DUF883 domain-containing protein; associates with the 30S subunit of 70S and 100S ribosomes during stationary phase; A yqjD mutant shows increased biofilm formation compared to wild type, but decreased biofilm formation when the derepressed conjugative plasmid R1drd19 is present; A ΔyqjD mutant also shows slightly decreased persister cell formation
P33G11	JW3114	1	ECK3133	b3145	yraK	0	0	1	2	0.75	RNAP	extracellular space, pilus	putative fimbrial adhesin; yraHIJK is a putative chaperone-usher fimbrial operon; E. coli K-12 contains 12 chaperone-usher fimbrial operons, including yraHIJK; a fimbria-lacking mutant - strain WQM026 - created by deleting all 12 operons has been characterised
P33G12	JW3129	1	ECK3148	b3160	yhbW	0	0	1	2	0.75	MarA, Rob, SoxS	cytosol	Luciferase-like monooxygenase
P34H9	JW3051	2	ECK3070	b3080	ygjK	0	2	0	1	0.75	RNAP	periplasmic space	Glycoside hydrolase; possess α-1,3-glucosyl hydrolase activity
P34D10	JW3060	2	ECK3080	b3089	sstT	1	0	1	1	0.75	ArcA, OmpR, Lrp	inner membrane	serine/threonine:Na+ symporter; The YgjU/SstT protein is a member of the DAACS family of sodium ion coupled serine/threonine symporters.
P38B4	JW3830	2	ECK3850	b3858	yihD	1	1	0	1	0.75	GlaR, Nac	cytosol	DUF1040 domain-containing protein; tRNA and rRNA methylation factors.
P38A5	JW3849	2	ECK3871	b3878	yihQ	2	0	0	1	0.75	Nac	cytosol	Sulfoquinosidase; catalyzes the hydrolysis of terminal non-reducing sulfoquinovoside residues in sulfoquinovosyl diacylglycerides and sulfoquinovosyl glycerol
P38E10	JW4087	2	ECK4119	b4126	yjdI	1	1	0	1	0.75	RNAP		PF06902 family protein
P38C11	JW4106	3	ECK4140	b4146	yjeK	1	1	0	1	0.75	RNAP	cytosol	Lysine 2,3-aminomutase; may catalyze the conversion of α-lysyl-EF-P to β-lysyl-EF-P
P38C12	JW4139	2	ECK4177	b4181	yjfI	0	2	0	1	0.75	RNAP	membrane	DUF2170 domain-containing protein
P40D1	JW4162	2	ECK4200	b4204	yjfZ	1	1	0	1	0.75	Nac		DUF2686 domain-containing protein
P43D11	JW1025	1	ECK1028	b1042	csgA	0	1	1	1	0.75	BolA, CsgD, CpxR, FliZ, BtsR	extracellular space, pilus	curlin, major subunit; csgA encodes curlin - the major subunit protein of curli which are thin, coiled surface structures involved in inert surface colonization, biofilm formation, and bacterial binding to a variety of extracellular matrix and serum proteins; ompR234 regulatory mutation activates curli expression in E. coli K-12 MG1655
P45F2	JW1910	1	ECK1924	b1925	fliS	1	1	1	0	0.75	FlhC, FlhD	cytosol	flagellar biosynthesis protein FliS, along with FliT and FlgN, are cytoplasmic, substrate-specific chaperones of the flagellar export system. FliS is the chaperone for FliC or flagellin
P45F7	JW4097	1	ECK4131	b4137	cutA	1	1	0	1	0.75	RNAP	cytosol	copper binding protein required for copper tolerance; Mutants lacking CutA function show increased copper sensitivity and uptake. CutA is also involved in tolerance of zinc, nickel, cobalt and cadmium.
P70A9	JW5510	2	ECK3063	b3073	ygjG	1	0	1	1	0.75	NtrC, Lrp	cytosol	Putrescine aminotransferase; catalyzes the first step in one of two pathways for putrescine degradation; RNA polymerase containing σS or σ54 appear to compete for binding to the patA promoter
P70B9	JW5513	2	ECK3074	b3084	ygjO	1	0	1	1	0.75	RNAP	cytosol	23S rRNA m2G1835 methyltransferase; methyltransferase responsible for methylation of 23S rRNA at the N2 position of the G1835 nucleotide.
P70C9	JW5514	2	ECK3075	b3085	ygjP	0	1	1	1	0.75	RNAP	cytosol	Metal-dependent hydrolase
P70F9	JW5519	2	ECK3100	b3110	yhaO	0	0	1	2	0.75	DecR	inner membrane	cysteine detoxification protein; D-serine endomembrane transporter in enterohemorrhagic Escherichia coli,and transport is reliant on the membrane H+ gradient; cyuP transcription is induced by ursolic acid (a biofilm inhibitor)
P70G10	JW5543	2	ECK3249	b3262	yhdJ	0	0	1	2	0.75	RNAP	cytosol	DNA adenine methyltransferase
P72G3	JW5634	2	ECK3664	b3673	emrD	0	0	2	1	0.75	Lrp	inner membrane (12 α-helix transmembrane translocase	multidrug efflux pump; Drug:H+ Antiporter-1 (12 Spanner) (DHA1) family within the Major Facilitator Superfamily (MFS) uncouplers of oxidative phosphorylation
P72C6	JW5663	2	ECK3522	b3537	bcsF	0	0	2	1	0.75	RNAP sigma70	inner membrane	cellulose biosynthesis protein; involved in cellulose biosynthesis, a characteristic of the rdar (red, dry and rough) morphotype; the inner membrane and cytosolic Bcs proteins (BcsA, BcsB, BscF, BcsG and BcsE, BcsQ, BcsR respectively) - organize in a multisubunit, stable macrocomplex; two-hybrid assays identified multiple direct interactions between the subunits and a low resolution structure has…
P72E6	JW5665	2	ECK3518	b3533	bcsA	1	0	1	1	0.75	RNAP	inner membrane	cellulose synthase catalytic subunit; ΔbcsA mutation introduced into this strain leads to loss of cellulose biosynthesis
P72C7	JW5672	2	ECK3482	b3497	yhiQ	0	1	1	1	0.75	RNAP sigma32; RpoH	cytosol	16S rRNA m2G1516 methyltransferase; the methyltransferase responsible for methylation of 16S rRNA at the N2 position of the G1516 nucleotide.
P72A10	JW5705	2	ECK3320	b3333	gspL	0	1	0	2	0.75	SlyA, Fur, H-NS	cell wall, inner membrane	Type II secretion system protein; interact with GspC, GspE and GspM in the formation of heterooligomers; a member of an operon of genes (gspC-O) which are not normally expressed
P72F10	JW5713	2	ECK4031	b4039	ubiC	0	1	1	1	0.75	ArcA, FNR, LhfA, NarL	cytosol	分支酸裂解酶; may present a control mechanism for the ubiquinone biosynthesis pathway or a mechanism for delivery of 4-hydroxybenzoate to the membrane
P76C5	JW5114	2	ECK0836	b0846	ybjK	1	1	1	0	0.75	RcdA	cytosol	DNA-binding transcriptional regulator; belongs to the TetR family and is involved in the regulation of a number of stress response genes, biofilm formation, and transcription regulator genes; Another group of target genes includes membrane-associated stress response proteins (CsgB, NanC, OmpA, PgaA, YbjJ, YehA, and YoeA) and stress response cytoplasmic proteins (Asr and YdeI), among others
P78B5	JW5292	2	ECK1792	b1794	yeaP	0	1	0	2	0.75	RNAP	inner membrane	二鸟苷酸环化酶; dgcP is expressed during exponential growth. A dgcP mutant shows reduced expression of the csgBAC curli structural operon, but has no effect on CsgD accumulation or dgcC expression
P78F5	JW5300	2	ECK1830	b1831	proQ	0	2	0	1	0.75	RNAP	cytosol	RNA chaperone; A proQ deletion mutant is more sensitive to the DNA damaging agent nalidixic acid than wild type [Skunca13] and shows a defect in biofilm formation that is independent of ProP [Sheidy13]. proQ mutants grow more slowly at high salinity than wild type and show cell morphology defects
P78G7	JW5336	2	ECK2057	b2063	yegH	0	1	1	1	0.75	Nac PhoB	inner membrane (7 transmembrane helices
P78B9	JW5353	2	ECK2118	b2126	yehU	0	0	2	1	0.75	RNAP	inner membrane (six predicted transmembrane domains.	high-affinity pyruvate receptor of the BtsSR Two-Component Signal Transduction System which regulates expression of the pyruvate transporter
P78H12	JW5418	2	ECK2627	b2631	yfjO	1	1	0	1	0.75	Nac, IscR	cytosol	CP4-57 prophage; antitoxin RnlB; RnlB is the antitoxin of the RnlA-RnlB toxin-antitoxin system
P80E2	JW5445	2	ECK2772	b2778	ygcG	0	1	1	1	0.75	RNAP	inner membrane	Uncharacterized
P80H6	JW1451	2	ECK1450	b1456	rhsE	0	1	1	1	0.75			RhsE protein in rhs element
P80G7	JW1780	2	ECK1789	b1791	yeaN	0	1	1	1	0.75	NimR	inner membrane	2-Nitroimidazole; exporter A ΔnimT mutant is more sensitive to the natural antibiotic, 2-nitroimidazole, than wild type under both aerobic and anaerobic conditions. a member of the Cyanate Porter (CP) family within the Major Facilitator Superfamily (MFS) of transporters
P80G12	JW2799	2	ECK2827	b2831	mutH	1	1	0	1	0.75	RNAP	cytosol	DNA mismatch repair protein
P81D2	JW3784	1	ECK3806	b3811	xerC	0	2	0	1	0.75	RNAP sigma70	cytosol	Site-specific tyrosine recombinase; part of the Xer site-specific recombination system
P81D3	JW1504	1	ECK1504	b1511	ydeV	1	1	0	1	0.75	cyclic-AMP CRP, LsrR	cytosol	autoinducer-2 kinase; that is able to phosphorylate the quorum-sensing autoinducer molecule AI-2; An lsrK mutant accumulates AI-2 in the culture fluid; LsrK itself regulates the expression of biofilm-related genes
P81B6	JW1495	1	ECK1494	b1501	ydeP	0	2	0	1	0.75	EvgA, NarL, RcsB, UvrY, Nac, H-NS, NagC, NarP, PhoP	cytosol, periplasmic space	putative oxidoreductase; acid resistance protein; Deletion of ydeP decreases the acid resistance of exponential phase cells overexpressing evgA
P88B12	JW5851	2	ECK3152	b3164	pnp	1	1	0	1	0.75	Fis, ArgR, Cyclic-AMP CRP, ppGpp	cytosol, membrane	polynucleotide phosphorylase; involved in general mRNA degradation. Loss of PNPase leads to an increase in steady-state levels of mRNA, as well as increasing mRNA half lives in the absence of the 3' exonuclease RNase II; cold shock response; A pnp deletion mutant was shown to be more sensitive than wild-type specifically to heat shock, but not other stresses
P88C12	JW5852	2	ECK3869	b3876	yihO	0	0	1	2	0.75	Nac	inner membrane	Putative sulfoquinovose transporter An E. coli K-12 ΔyihO strain does not grow when sulfoquinovose is supplied as the sole carbon source. The YihO protein is a member of the glycoside-pentoside-hexuronide (GPH) cation symporter family of transporters
P1G12	JW0717	1	ECK0716	b0728	sucC	1	1	1	1	1	Cyclic-AMP-CRP, Fur, ArcA, FNR, IhfA	cytosol	Succinyl-CoA synthetase subunit β; SucC levels are elevated at low Ph
P6E4	JW3077	2	ECK3097	b3106	yhaK	1	1			1	YhaJ	cytosol	Double cup protein-related protein; chloride binding, sensing of oxidative stress [Gurmu09], or in the degradation of 2,4-dinitrotoluene (DNT) The yhaK homolog in uropathogenic E. coli strains shows increased expression during biofilm growth compared to planktonic growth in urine
P6E11	JW2585	2	ECK2601	b2604	yfiN	1	1			1	GlaR, YjjQ	inner membrane two predicted transmembrane domains	Diguanylate cyclase; dynamically relocates to the division site in response to envelope stress. DgcN localizes to the Z ring in an FtsZ- and ZipA-dependent manner in the presence of high levels of c-di-GMP; Deletion of dgcN partially restores motility of a pdeH mutant
P11A11	JW1835	1	ECK1847	b1846	yebE	0	1	1	2	1	CpxR	inner membrane	DUF533 domain-containing inner membrane protein
P12B9	JW1749	2	ECK1758	b1760	ynjH	0		1	2	1	Lrp, GlaR, Nac	inner membrane	DUF1496 domain-containing protein The promoter of ynjH is predicted to be σ28-dependent and can be transcribed by RNA polymerase sigma 28 in vitro
P12G11	JW1891	2	ECK1901	b4537	yecJ		1	1	1	1	RNAP	cytosol	DUF2766 domain-containing protein The yecJ ORF contains an out-of-frame internal translation initiation site immediately followed by a stop codon.
P16H12	JW1140	2	ECK1140	b1154	ycfK	1	1	1	1	1			e14 bacteriophage; protein StfP
P21D11	JW2427	1	ECK2429	b2434	ypeA	0	2	1	1	1	RNAP	cytosol	putative acetyltransferase
P24C8	JW1291	4	ECK1293	b1298	puuD	0	2	1	1	1	ArcA, Cyclic-AMP CRP, PuuR	cytosol	γ-glutamyl-γ-aminobutyric acid hydrolase; highly expressed in early stationary phase; expression of puuD is induced by growth on putrescine as the sole source of nitrogen
P31G4	JW0207	1	ECK0218	b0218	yafU	1	1	1	1	1		inner membrane	putative inner membrane protein
P31B8	JW1123	1	ECK1123	b1137	ymfD	1	1	1	1	1	RNAP	cytosol	e14 prophage; putative SAM-dependent methyltransferase
P32C2	JW1667	6	ECK1673	b1677	lpp	1	1	1	1	1	OmpR	outer membrane Inferred from experimentAuthor statementInferred by computational analysis, cell wall, extracellular space, periplasmic space	Wall lipoprotein, also known as Braun lipoprotein The Lpp prolipoprotein is translocated across the inner membrane by the Sec complex Lpp is considered to be the most abundant (lipo)protein
P32C10	JW1369	3	ECK1370	b1375	ynaE	0	2	1	1	1	GlaR		Rac prophage; The 5' UTR of ynaE is similar to that of ydfK [Raghavan11]. Expression of both genes is upregulated by cold shock
P33C1	JW1998	1	ECK2010	b2016	yeeZ	1	1	1	1	1	Nac	cytosol	Putative epimerase; YeeZ was found in a cytoplasmic complex together with YbbN and YeeN
P33D2	JW2261	1	ECK2260	b2266	elaB	0	1	1	2	1	ppGpp, OxyR,Rob	inner membrane, cytosol	tail-anchored inner membrane protein implicated in various stress reponses; deletion of elaB reduces cell survival under heat and oxidative stress; deletion of elaB also increases persister cell formation; a member of the RpoS regulon; E. coli K-12 contains 11 chromosomally encoded C-tail anchored proteins, paralogs to yqjD and ygaM
P33E3	JW2866	3	ECK2893	b2898	ygfZ	1	1	1	1	1	RNAP	cytosol	folate-binding YgfZ is currently thought to play a role in Fe-S cluster synthesis or repair during oxidative stress
P33E4	JW2891	2	ECK2920	b2924	mscS	1	1	1	1	1	Lrp	inner membrane three transmembrane (TM) domains per subunit	Small conductance mechanosensitive channel; Gating of MscS is controlled by tension within, or voltage across the lipid bilayer; mscS expression is induced by RpoS upon entry into stationary phase and by osmotic stress
P33C5	JW2922	1	ECK2950	b2955	yggW	0	1	1	2	1	RNAP	cytosol	heme chaperone a radical SAM-family protein that appears to be able to bind and then transfer heme into the NarI subunit of the respiratory enzyme nitrate reductase A
P33F8	JW3026	2	ECK3044	b3054	ygiF	1	1	1	1	1	Nac	cytosol	Inorganic triphosphatase; the proper arrangement of both metal binding sites is required for catalytic activity and that Arg56 may have a role as the proton donor
P36H8	JW3475	2	ECK3491	b3507	yhiF	1	1	1	1	1	GlaR, GadE, RscB, GadX, YdeO, GadW, H-NS, MarA	cytosol	Putative DNA-binding transcriptional regulator DctR. A yhiF mutation in an enterohemorrhagic E. coli strain causes increased type III secretion and increased cellular adhesion, compared to wild type
P38C2	JW3690	3	ECK3705	b3712	yieE	1	1	1	1	1	ArcA, Nac	cytosol	putative phosphopantetheinyl transferase
P38B5	JW3850	2	ECK3872	b3879	yihR	0	2	1	1	1	RNAP	cytosol	Putative sulfoquinovose mutarotase; YihR appears to be involved in biofilm formation. A mutant with a deletion of yihR shows a significant decrease in biofilm formation; Expression of yihR increases 11-fold upon deletion of tqsA (which increases biofilm formation) [Herzberg06], and is induced by growth on sulfoquinovose
P38A7	JW3963	2	ECK3991	b3999	yjaG	0	1	1	2	1	RNAP	cytosol	DUF416 domain-containing protein
P39D7	JW1173	1	ECK1172	b1184	umuC	0	1	1	2	1	LexA	inner membrane, cytosol	DNA polymerase V catalytic protein umuC is a member of the LexA regulon [Bagg81]. umuC is expressed at a similar level during aerobic and anaerobic growth but expression is decreased in an fnr-deficient strain under anaerobiosis
P39H8	JW2200	1	ECK2204	b2212	alkB	1	1	1	1	1	Ada	cytosol	DNA oxidative demethylase DNA; Fe(II)-containing, 2-oxoglutarate-dependent dioxygenase which catalyses the non-mutagenic repair of methyl lesions in DNA and RNA.
P39C10	JW4326	2	ECK4352	b4362	dnaT	1	1	1	1	1	RNAP		primosomal protein required for chromosomal DNA replication, specifically for the restart of stalled replication forks; is required for induction of replication in the absence of protein synthesis during the SOS response
P39G11	JW0149	1	ECK0152	b0153	fhuB	1	1	1	1	1	Fur	inner membrane	iron(III) hydroxamate ABC transporter membrane subunit； the integral membrane subunit of an iron(III) hydroxamate ABC transporter.
P40E1	JW4167	7	ECK4205	b4209	ytfE	0	2	1	1	1	NarL, NarP, FNR, NsrR	cytosol	iron-sulfur cluster repair protein, involved in the repair of iron centers; Levels of ytfE mRNA are increased in cells treated with NO under anaerobic growth conditions. An E. coli strain lacking a functional ytfE gene is more sensitive to NO and oxidative stress than wild type
P40B8	JW1850	3	ECK1862	b1861	ruvA	1	1	1	1	1	LexA	cytosol	Holliday junction branch migration complex subunit; a structure-specific DNA binding protein which has high affinity for Holliday junctions. Together with RuvB it mediates branch migration of Holliday junctions.
P40B9	JW3906	4	ECK3927	b3935	priA	0	1	2	1	1	RNAP	cytosol	primosomal protein; the restart of stalled replication forks. PriA, along with DNA polymerase II, is required to restart DNA synthesis immediately following UV exposure
P44D1	JW0105	2	ECK0108	b0109	nadC	0	2	1	1	1	Cyclic-AMP-CRP, Nac	cytosol	Quinolinate phosphoribosyltransferase (decarboxylating); (NadC) catalyzes the third step in the de novo biosynthesis of NAD from L-aspartate; nadC mutants excrete quinolinate
P45G4	JW2601	1	ECK2616	b2620	smpB	0	1	1	2	1	RNAP	cytosol	SsrA-binding protein; required for trans-translation, the process in which tmRNA attaches to mRNA that is stalled in translation and generates an SsrA tag on the protein; The carboxy-terminus of SmpB is required for activation of trans-translation, but is not significantly involved in binding to ribosomes and tmRNA, or in promoting stable association of tmRNA with ribosomes
P45C5	JW3594	1	ECK3609	b3619	rfaD	0	1	1	2	1	sigma 24 70 32	cytosol, membrane	ADP-L-glycero-D-mannoheptose 6-epimerase the last enzyme in the pathway for synthesis of the ADP-heptose precursor of core LPS; An rfaD mutant is supersensitive to novobiocin and other hydrophobic drugs, and its lipopolysaccharide contains the stereoisomer D-glycero-D-manno-heptose rather than L-glycero-D-manno-heptose
P45E6	JW3709	2	ECK3724	b3731	atpC		1			1	RNAP sigma 70	inner membrane	ATP synthase F1 complex subunit ε; coupling the catalytic site events with proton translocation in association with the gamma subunit. The coupling involves conformational changes and probable translocations of one or both subunits. This subunit is also required for binding of the F1 complex to the Fo complex.
P45G7	JW4103	1	ECK4137	b4143	groL	0	2	0	2	1	Lrp	cytosol, membrane	chaperonin GroEL protein synthesis was stimulated both by heat shock in vivo and by the heat shock-specific RNA polymerase Eσ32
P45H7	JW4192	1	ECK4228	b4233	mpl	0	2	0	2	1	Cyclic-AMP CRP, Cra	cytosol, extracellular space	Acts in murein recycling by allowing ligation of the tripeptide L-Ala-D-Glu-mesoA2pm with UDP-MurNAc and reincorporation into peptidoglycan. L-Ala-D-Glu-mesoA2pm is released while remodelling the cell wall during growt
P45G8	JW0303	1	ECK0309	b0311	betA	0	2	0	2	1	Cra, ArcA, Betl	inner membrane cytosol	Choline dehydrogenase; catalyzes the first step in the biosynthesis of the osmoprotectant glycine betaine from choline. CHD is associated with the membrane, is electron transfer-linked and oxygen dependent
P45H11	JW2654	1	ECK2673	b2679	proX	1	1	1	1	1	IhfB, IhfA, H-NS	inner membrane periplasmic space	Glycine betaine ABC transporter periplasmic binding protein ProX; the periplasmic binding protein of an osmoresponsive ABC transport system that imports compounds such as glycine betaine and proline betaine in response to osmotic upshift.
P46D1	JW1660	2	ECK1666	b1670	ydhU	1	1			1	FNR, NarL, NarP	inner membrane	putative cytochrome; is a predicted cytochrome b-containing integral membrane protein.
P48B12	JW4036	2	ECK4068	b4075	nrfF	1	1			1	Nac, FlhC, FlhD, FNR, NarP, IhfB, IhfA, NarL, Fis, NsrR	inner membrane periplasmic space	Putative formate-dependent nitrite reductase complex subunit. It is a periplasmic protein that is essential for NrfA activity. NrfA, NrfE and NrfG are presumed to be part of a heme lyase that adds heme groups to apocytochrome c552 [Eaves98]. NrfF is predicted to be a bitopic inner membrane protein
P49E1	JW0039	1	ECK0041	b0040	caiT	1	1			1	AcrA, CaiF, CRP, FRN, H-NS	inner membrane 12 transmembrane regions	L-Carnitine: γ-Butyrylbetaine Antiporter; exchange exogenous L-carnitine for the carnitine conversion product, γ-butyrobetaine, in vivo
P49B2	JW0465	2	ECK0470	b0476	aes	0	2			1	RNAP	cytosol	Acetylesterase; catalyzes hydrolysis of p-nitrophenyl esters of fatty acids, preferring substrates with short (<8 in length) acyl chains; has similarity to lipases and esterases [Peist97] and belongs to the hormone-sensitive lipase (HSL) protein family
P49D11	JW0959	1	ECK0968	b0977	hyaF		1			1	AppY, ArcA, YdeO, Fis, IscR, NarL, NarP	cytosol	be required for the synthesis of active hydrogenase isoenzyme 1 (HYD1)
P49F11	JW0982	1	ECK0988	b0997	torA		1			1	TorR, Nac, NarL	periplasmic space	trimethylamine N-oxide reductase; encodes an inducible trimethylamine N-oxide reductase. Expression is induced by trimethylamine N-oxide (TMAO) and repressed by oxygen
P49F12	JW1439	1	ECK1438	b1444	ydcW			1	1	1			γ-aminobutyraldehyde dehydrogenase
P49H12	JW1461	1	ECK1460	b1466	narW	1	1			1	RNAP	cytosol	putative private chaperone for NarZ nitrate reductase subunit; similarity to NarJ, it may act as a private chaperone during the incorporation of the molybdenum cofactor into NarZ, the α subunit of nitrate reductase Z
P52B1	JW1463	4	ECK1462	b1468	narZ	1	1			1	RNAP	inner membrane	nitrate reductase Z subunit α; predicted to be the site of nitrate reduction and to contain the molybdenum cofactor
P53A4	JW2171	1	ECK2177	b2183	rsuA	1	1			1	RNAP	cytosol	16S rRNA pseudouridine516 synthase; RsuA has the highest affinity to the 5'-terminal 16S fragment complexed with ribosomal protein S17 alone
P53A5	JW2553	2	ECK2567	b2569	lepA	1	1			1	Nac	inner membrane, cytosol	30S ribosomal subunit biogenesis factor LepA
P53E9	JW2755	3	ECK2778	b2784	relA	1	1			1	Lrp, cyclic-AMP CRP, H-NS, NtrC, HipB, Ccplx0-7757	cytosol	GDP/GTP pyrophosphokinase; key enzyme involved in the stringent response of Escherichia coli to amino acid starvation. an increase in glycogen content and elevated levels of glycogen gene expression when the strains were grown in KM. RelA is the major source of ppGpp, compared with SpoT, in cells growing in KM
P53B11	JW4360	1	ECK4389	b4397	creA	1	1			1	Lrp, NagC	cytosol	PF05981 family protein; Deletion of creA causes a slight increase in the expression of a creD-lacZ transcriptional fusion during aerobic growth on pyruvate minimal medium and a decrease in creD-lacZ expression during anaerobic growth on glucose minimal medium compared to wild-type
P53F11	JW0584	1	ECK0585	b0592	fepB	1	1			1	Fur, RutR	periplasmic space	ferric enterobactin ABC transporter periplasmic binding protein; Varying the periplasmic concentration of FepB does not affect the rate of uptake of labeled ferric enterobactin suggesting that the rate limiting step in ferric enterobactin uptake is transport across the outer membrane.
P54D4	JW2398	2	ECK2401	b2407	xapA	1	1			1	XapR	cytosol	Xanthoside phosphorylase; one of two purine nucleoside phosphorylases (PNPs) in E. coli. PNPs use orthophosphate to cleave the N-glycosidic bond of the β-(deoxy)ribonucleosides to produce α-(deoxy)ribose1-phosphate and the free purine base. investigation of the NAD+ salvage pathway showed that a ΔnadC pncA double mutant can grow slowly in M9 minimal medium containing nicotinamide (NAM). This impl…
P54C7	JW4344	2	ECK4373	b4381	deoC	1	1			1	Fis, CytR, Cyclic-AMP CRP, DeoR, ModE	cytosol, membrane	Deoxyribose phosphate aldolase; utilizes pyrimidine deoxyribonucleoside as a carbon and energy source.
P54C8	JW0979	3	ECK0985	b0994	torT	1	1			1	IscR	periplasmic space	Periplasmic trimethylamine-N-oxide binding protein (TMAO) binding protein
P54C10	JW3212	2	ECK3232	b3243	aaeR	1	1			1	Cyclic-AMP CRP	cytosol	LysR-type transcriptional regulator; AaeR is a member of the LysR family of transcriptional regulators In virulent E. coli, an AaeR mutation causes decreased type III secretion. Transcription of aaeR is induced by quorum sensing
P56D1	JW0769	2	ECK0775	b0786	ybhL	1	1			1	YjjQ	inner membrane (seven transmembrane regions	Bax1-I family protein YbhL is a member of the Calcium Transporter A (CaTA) family (formerly The Testis-Enhanced Gene Transfer (TEGT) Family, named after its prototypical member, Bax inhibitor 1 - formerly known as TEGT - testis enhanced gene transcript of Homo sapiens
P56D2	JW0841	2	ECK0848	b0857	potI	1	1			1	NtrC	inner membrane 6 transmembrane regions	Putrescine ABC transporter membrane subunit; PotI encodes one of two integral membrane subunits of an ATP-dependent putrescine uptake system
P56C4	JW1175	2	ECK1174	b1186	nhaB	1	1			1	RNAP	inner membrane 12 predicted transmembrane segments	Na+:H+ antiporter alkaline pH homeostasis. E. coli contains other transporters which mediate active proton uptake for alkaline pH homeostasis including NhaA (the prominent Na+:H+ antiporter), ChaA, MdfA and MdtM, each of which may function under varying conditions of external pH and cation composition
P56H4	JW1284	2	ECK1286	b1291	sapD	1	1			1	RNAP	inner membrane	Putrescine ABC export protein ATP binding protein; one of two ATP-binding proteins of a predicted transporter complex, SapBCDF, that has been implicated in putrescine efflux.
P56C5	JW1287	2	ECK1289	b1294	sapA	2	0			1	RNAP	inner membrane, periplasmic space	putative periplasmic binding protein; encodes an ABC transporter which mediates resistance to small antimicrobial peptides by transporting them into the cytoplasm where they can be further degraded
P56F6	JW1487	4	ECK1486	b1492	gadC	1	1			1	AdiY, GadE, GadX, RcsB, ppGpp, GadW, cyclic-AMP CRP, Fis, FliZ	inner membrane	L-glutamate: 4-aminobutyric acid antiporter; confers resistance to extreme acid conditions. The gadC gene is located downstream of the gadB gene encoding glutamic acid decarboxylase
P56H9	JW2085	2	ECK2091	b2098	yegT	1	1			1	RNAP	inner membrane	putative transporter Nucleoside:H+ Symporter (NHS) family within the Major Facilitator Superfamily (MFS) of transporters
P57F2	JW4168	1	ECK4206	b4210	ytfF	1	1			1	RNAP	inner membrane 10 predicted transmembrane helices	inner membrane protein a member of the Drug/Metabolite Transporter (DMT) superfamily
P57A4	JW0226	1	ECK0237	b0236	prfH	1	1			1			putative peptide chain release factor sequence similarity to the peptide chain release factors RF1 and RF2
P57F4	JW0843	1	ECK0850	b0859	rumB	1	1			1	RNAP	cytosol	23S rRNA m5U747 methyltransferase the methyltransferase responsible for methylation of 23S rRNA at the C5 position of the U747 nucleotide
P57A8	JW2362	1	ECK2361	b2365	dsdX	1	1			1	Cyclic-AMP CRP, D-serine DsdC	inner membrane	D-serine transporter
P57F8	JW2408	2	ECK2410	b2415	ptsH	1	1			1	Cra, Cyclic-AMP CRP, Mlc, NagC	cytosol	Phospho carrier protein; one of two sugar-non-specific protein constituents of the phosphoenolpyruvate:sugar phosphotransferase system (PTSsugar). It accepts a phosphoryl group from phosphorylated Enzyme I (PtsI-P) and then transfers it to the EIIA domain of any one of the many sugar-specific enzymes (collectively known as Enzymes II) of the PTSsugar
P57G8	JW2409	1	ECK2411	b2416	ptsI	1	1			1	Cra, Cyclic-AMP CRP, Mlc, NagC	cytosol	PTS enzyme; PtsI (Enzyme I) is a cytoplasmic protein that serves as the gateway for the phosphoenolpyruvate:sugar phosphotransferase system (PTSsugar). PtsI is one of two (PtsI and PtsH) sugar non-specific protein constituents of the PTSsugar which along with a sugar-specific inner membrane permease effect a phosphotransfer cascade that results in the coupled phosphorylation and transport of a va…
P57C12	JW3064	1	ECK3084	b3093	exuT	1	1			1	Cyclic-AMP CRP DpiA, Nac, ExuR	inner membrane	hexonate transporter
P58E2	JW4166	2	ECK4204	b4208	cycA	1	1			1	Nac, ArcA, Lrp	inner membrane	D-serine/alanine/glycine/:H+symporter mediates the uptake of D-serine, D-alanine, and glycine; it also contributes to L-alanine uptake, is the major transporter for β-alanine uptake and is implicated in the uptake of D-cycloserine.
P59E2	JW3315	1	ECK3340	b3352	yheS		1			1	RNAP	inner membrane cytosol	putative ATP-binding protein in ribosome assembly or function
P59D5	JW3540	1	ECK3557	b3568	xylH	1	1			1	Cyclic-AMP CRP, XylR, Fis	inner membrane	xylose ABC transporter membrane subunit
P59H9	JW1492	1	ECK1491	b1497	ydeM	1	1			1	AraC, GadX, NagC	cytosol	Putative anaerobic sulfatase maturation enzyme; Both a ydeM single and aslB ydeM double null mutant is still able to mature a heterologous sulfatase from Clostridium perfringens. Maturation of the C. perfringens enzyme appears to be dependent on a different enzyme that is present only under aerobic conditions
P66A10	JW3622	2	ECK3637	b3647	ligB	0		2	1	1	Nac	cytosol	an NAD+-dependent DNA ligase B implicated in base excision repair and/or mismatch repair; A ΔligB mutant is more sensitive to hydrogen peroxide and mitomycin C
P70E1	JW5330	2	ECK2008	b2014	yeeF	0	2	1	1	1	RNAP	inner membrane	putrescine:H+ symporter PlaP a member of the APC (amino acid/polyamine/organocation) superfamily and functions as a putrescine proton symporter [Kurihara11]. PlaP is required for the induction of type-I pili driven motility induced by putrescine as a signaling molecule
P70E9	JW5516	2	ECK3088	b3097	yqjC	1	1	1	1	1	RNAP		DUF1090 domain-containing protein
P70E10	JW5539	2	ECK3222	b3233	yhcB	1	1	1	1	1	RNAP	inner membrane	Z-ring associated protein G A ΔzapG mutant has a growth defect under various treatments associated with envelope stress (SDS, EDTA, salt and others); the mutant strain also exhibits an increased percentage of shape and division defects compared to wild type and increased susceptibility to vancomycin and anti-folate antibiotics such as such as trimethoprim, sulfanilamide, and sulfamethazine
P72D7	JW5674	2	ECK3474	b3489	yhiK	1	1	1	1	1			DUF4049 domain-containing protein predicted to be σ28-dependent and can be transcribed by RNA polymerase sigma 28 in vitro Overexpression of the formerly annotated yhiK (now the C-terminal region of yjiL) slightly increases fitness as well as resistance to the toxin benzethonium chloride
P72E9	JW5700	2	ECK3359	b3371	frlB	0	1	1	2	1	Cyclic-AMP CRP, FrlR	cytosol	Fructoselysine 6-phosphate deglycosidase
P72C10	JW5949	2	ECK3270	b3283	yrdD	1	0	0	3	1	ZarR	cytosol	putative DNA topoisomerase Purified YrdD contains both zinc and iron ions, but only the zinc-bound form is able to bind ssDNA
P74E3	JW5769	3	ECK4270	b4280	yjhC	0	1	1	2	1	NanR		KpLE2 Phage-like element; 2,7-anhydro-N-acetylneuraminic acid hydratase; In a nanR mutant, 2,7-AN and 2,3-EN are utilized as sole carbon and energy sources
P74B9	JW5628	2	ECK3685	b4477	dgoA	0	1	1	2	1	Cyclic-AMP CRP, DgoR	cytosol	2-Dehydro-3-deoxy-6-phosphate galactosylase; catalyzes the final reaction in the degradation of D-galactonate, an aldol cleavage resulting in GA3P and pyruvate which enter central metabolism
P78C4	JW5283	2	ECK1749	b1751	ydjY	0	1	1	2	1	RNAP	cytosol	4Fe-4S ferredoxin-type domain protein YdjY
P78E6	JW5309	2	ECK1876	b1875	yecM	0	2	1	1	1	RNAP	cytosol	putative metal-binding enzyme Protein surface analysis showed highest similarity to zinc metal binding surfaces
P78G6	JW5312	4	ECK1895	b1896	otsA	1	1	1	1	1	ppGpp	cytosol	Trehalose-6-phosphate synthase Under conditions of high osmolarity, E. coli synthesizes high concentrations of internal trehalose.
P78F8	JW5349	2	ECK2111	b2119	yehL	0	1	1	2	1	Lrp	cytosol	putative AAA+ MoxR family ATPase Its limited phylogenetic distribution suggests a highly specialized role
P79A6	JW5507	1	ECK3035	b3046	yqiG	1		1	1	1			putative outer membrane usher protein produce less hydrogen than wild type under fermentation conditions.
P79E12	JW5416	1	ECK2612	b2616	recN	0	2	1	1	1	ATP DnaA, LexA	cytosol, bacterial nucleoid	DNA repair protein recN mutations reduce conjugational recombination proficiency (in a recBC sbcC background) [Lloyd83] and confer sensitivity to mitomycin C (MMC) and ionizing radiation [Lloyd83, Picksley84]; the recN product is involved in the repair of DNA double-strand breaks (DSBs)
P80F4	JW5577	2	ECK3840	b3848	yigZ	1	1	0	2	1	RNAP	cytosol	IMPACT family member yigZ showed genetic interactions with a number of proteins involved in translation and ribosome biogenesis. A ΔyigZ mutant shows increased levels of stop codon readthrough
P80C6	JW3566	2	ECK3582	b3593	rhsA	1	0	2	1	1	RNAP		rhs element protein five homologous rhs loci [Sadosky89] that encode hydrophilic proteins with repetitive sequence elements and divergent C-termini [Feulner90]. RhsA, RhsB, and RhsC define one subfamily, and RhsD and RhsE define a second subfamily of Rhs elements [Sadosky91]. Additional rhs elements and subfamilies have been characterized in other strains Overproduction of an RhsA fragment causes…
P80G6	JW0486	4	ECK0491	b0497	rhsD	1	1	1	1	1	GlaR	extracellular space, outer membrane	RhsD and RhsE define a second subfamily of Rhs elements; RhsD transcription is induced by sulfate starvation
P82G2	JW0969	3	ECK0977	b0986	ymcC	1	1	1	1	1	RNAP	inner membrane	lipoprotein an outer membrane porin; YmcD, YmcC, YmcB, YmcA, YccZ, Etp, and Etk all seven gene products are required for the production of the G4C capsule polysaccharide
P83A10	JW3233	2	ECK3252	b3265	acrE	0		2	1	1	FRN, Nac, H-NS	inner membrane	multidrug efflux pump membrane fusion lipoprotein acrEF is not expressed at significant levels in wild-type K-12 strains (see [Ma94, Nikaido96]) but is expressed at high level upon integration of IS1 or IS2 into the upstream region of the operon [Kobayashi01] or upon deletion of the H-NS repressor protein [Nishino04]; when expressed AcrE functions in Escherichia coli as part of a drug efflux syst…
P85E4	JW0458	2	ECK0463	b0469	apt	0	2	1	1	1	GlaR	cytosol	Adenine phosphoribosyltransferase; a purine salvage enzyme which catalyzes the transfer of the ribosyl-5-phosphate group from 5-phospho-α-D-ribose 1-diphosphate to the N9 position of adenine to yield AMP.
P86F5	JW2502	4	ECK2514	b2518	ndk	0		1	2	1	ArcA	cytosol	nucleoside diphosphate kinase ndk is not essential for growth, but mutants display a mutator phenotype [Lu95], generating high levels of mispairs that must be corrected by the mismatch-repair system [Miller02c]. Later work has shown that ndk mutants are dependent on translesion DNA synthesis to prevent mutagenesis
P86F7	JW3239	2	ECK3258	b3271	yhdZ	0	1	1	2	1	NtrC	inner membrane, cytosol	putative ABC transporter ATP-binding subunit
P87D1	JW5559	2	ECK3903	b3910	yiiM	1	1	1	1	1	Lrp	cytosol	2-amino-6-N-hydroxylaminopurine resistance protein A yiiM mutant shows increased sensitivity to the mutagenic effects of 2-amino-6-N-hydroxylaminopurine (AHAP) and hydroxylamine
P87C2	JW5693	1	ECK3382	b3395	yrfD	1	1	1	1	1	Cyclic-AMP CRP		DNA utilization protein utilization of DNA as the sole source of carbon and energy; yrfD is homologous to genes involved in natural competence and genetic transformation in other bacteria
P87D2	JW5710	2	ECK3266	b3279	yrdA	0	2	0	2	1	RNAP	cytosol	Proteins containing hexapeptide repeats; YrdA belongs to the γ class of carbonic anhydrases (γ-CA).
P3H10	JW1871	1	ECK1883	b1882	cheY	2	0	1	2	1.25	FNR	cytosol	chemotaxis protein CheY is one of two response regulators in chemotactic two component signaling pathways. CheY undergoes two covalent modifications - phosphorylation and acetylation - both modifications influence CheY's interaction with the cognate sensor kinase CheA, the switch protein and target at the flagellar complex, FliM and the phosphatase CheZ. interacts with proteins of the flagellar s…
P8F8	JW3557	6	ECK3574	b3585	yiaU	0	2	1	2	1.25	RNAP	cytosol	putative LysR-type DNA-binding transcriptional regulator interact with other members of the family to form heterodimers
P12B4	JW2627	2	ECK2643	b2646	ypjF	0	2	1	2	1.25	RNAP	cytosol	CP4-57 prophage; toxin of the YpjF-YfjZ toxin-antitoxin system Production of an artificially stabilized YpjF tagged protein causes inhibition of cell growth, compared to wild type
P17H9	JW1984	1	ECK1995	b2002	yeeS	1	1	1	2	1.25	RNAP	cytosol	CP4-44 Bacteriophage; RadC-like JAB domain protein; A ΔyeeS mutant has aggravating genetic interactions with genes involved in DNA recombination
P17E12	JW1574	1	ECK1577	b1582	ynfA	1	1	1	2	1.25	Nac	inner membrane four transmembrane domains	putative transporter YnfA may be a dual-topology protein which forms an antiparallel homodimer or higher order oligomer within the membrane; the protein has very weak topology bias and the C-terminal orientation of the protein is highly sensitive to charge mutations
P21B4	JW0850	1	ECK0857	b0866	ybjQ	0	2	1	2	1.25	Nac	cytosol	putative heavy metal binding protein
P21D9	JW2248	1	ECK2247	b2254	yfbF	0	2	2	1	1.25	BasR	inner membrane two predicted transmembrane domains	causing increased resistance to polymyxin
P33F1	JW2269	1	ECK2268	b2274	yfbO	1	1	1	2	1.25	GlaR	cytosol	Uncharacterized
P33H6	JW5502	1	ECK3014	b3023	ygiV	0	2	1	2	1.25	Lrp, Glar	cytosol	DNA-binding transcriptional repressor a transcriptional repressor of mcbR, which regulates biofilm formation and mucoidity by repressing expression of mcbA (ybiM)
P33C7	JW2996	1	ECK3019	b3028	mdaB	1	1	2	1	1.25	MarA, Rob, SoxS	cytosol	NADPH:quinone oxidoreductase The biological role of a quinone redox cycle may be to maintain an intracellular pool of menadione and ubiquinone using a catalytic mechanism that avoids the formation of a semiquinone intermediate, and to act as a quinone buffer
P33F12	JW3125	1	ECK3144	b3156	yhbS	1	1	1	2	1.25	csgD	cytosol	putative N-acetyltransferase
P34B3	JW2849	2	ECK2877	b2881	xdhD	0	2	0	3	1.25	RNAP	inner membrane	Fusion of putative xanthine/hypoxanthine oxidase: molybdenum pterin-binding subunit and iron-sulfur-binding subunit; An xdhD mutant exhibits sensitivity to adenine, which is indicative of a defect in purine salvage, but it does not exhibit a defect in an indirect assay of xanthine dehydrogenase activity [Xi00, Neumann09]. Deletion of xdhD does not confer N-hydroxylaminopurine sensitivity [Kozmin0…
P34F3	JW2867	3	ECK2894	b2899	yqfA	0	1	2	2	1.25	RNAP	inner membrane seven predicted transmembrane domains.	Hemolysin-III family proteins
P34F5	JW2929	3	ECK2957	b2962	yggX	0	1	2	2	1.25	RNAP	cytosol	putative Fe2+-trafficking belongs to a subclass of the treble clef (TC) domain family that appears to have lost zinc binding ability [Kaur16]. YggX is proposed to play a role in oxidation resistance of iron-sulfur clusters A yggX mutant shows paraquat sensitivity, a paraquat-induced aconitase defect [Pomposiello03] and increased sensitivity to redox stress
P34B6	JW2952	3	ECK2978	b2984	yghR	0	0	2	3	1.25	LeuO	cytosol	Undecenyl phosphate 4-deoxy-4-carboxamido-L-arabinosyltransferase; putative ATP-binding protein
P36C11	JW5653	5	ECK3559	b3570	bax	0	0	3	2	1.25	RNAP		putative glycoside hydrolase
P36D11	JW3546	2	ECK3563	b3574	yiaJ	0	0	3	2	1.25	Cyclic-AMP CRP, IhfB, IhfA, Plar	cytosol	DNA-binding transcriptional repressor egatively controls the expression of genes involved in the catabolism of the rare pentose L-lyxose
P36D12	JW3576	2	ECK3591	b4554	yibT	1	1	2	1	1.25	Lrp		a short open reading frame (ORF) encoding a 69 residue protein increased tolerance to n-butanol [Si16]. A ΔyibT strain has increased n-butanol tolerance [Si16, Wang20] and an increased proportion of unsaturated fatty acids (especially palmitoleic and oleic acid) in total fatty acids compared to wild type
P38B2	JW3688	3	ECK3703	b3710	mdtL	1	1	1	2	1.25	RNAP	inner membrane	efflux pump MdtL (formerly YidY) is a member of the Drug:H+ Antiporter-1 (12 Spanner) (DHA1) family within the Major Facilitator Superfamily (MFS) [Paulsen96a, Saier16]. Overexpression of mdtL in a K-12 strain which lacks the major efflux pump permease AcrB (E. coli KAM3; see [Hirakawa03]) results in a two-fold increase in resistance to chloramphenicol but does not impact the resistance to a rang…
P38B3	JW3737	2	ECK3757	b3764	yifE	1	1	1	2	1.25	HdfR	cytosol	macrodomain Ori protein The MaoP protein and the maoS site, which is located in the intergenic region upstream of maoP, are involved in the organization of the Ori macrodomain. Together, they constrain the mobility of the Ori macrodomain; maoP belongs to a network of genes which facilitate stress-induced mutagenesis (SIM) in E. coli K-12.
P38F3	JW3783	2	ECK3805	b3810	yigA	0	1	2	2	1.25	RNAP sigma 70	cytosol	DUF484 domain-containing protein
P38H3	JW3790	4	ECK3811	b3817	yigF	0	2	1	2	1.25	RNAP	inner membrane	DUF2628 domain-containing protein
P38D5	JW3853	2	ECK3875	b3882	yihU	1	1	1	2	1.25	CsqR	cytosol	3-Sulfolactamaldehyde reductase; catalyzes the NADH-dependent reduction of (2R)-3-sulfolactaldehyde to 3-sulfopropanediol A yihU deletion mutant is more sensitive to toxic levels of SSA than wild type
P38E8	JW4008	2	ECK4040	b4048	yjbM	1	1	1	2	1.25	RNAP		DUF2713 domain-containing protein yjbM was enriched for negative differential genetic interaction scores with cell envelope-related localization genes when comparing growth in rich medium versus growth at low temperature. Cells of a ΔyjbM mutant are longer than wild type cells when grown at 16°C
P38E9	JW4029	2	ECK4061	b4068	yjcH	1	1	1	2	1.25	Cyclic-AMP CRP, IhfB, IhfA, Rob, Fis	inner membrane	DUF485 domain-containing inner membrane protein cotranscribed with the acs and actP genes, which encode proteins involved in acetate dissimilation and transport
P39D10	JW4334	4	ECK4363	b4372	holD	1	1	2	1	1.25	RNAP	cytosol	DNA polymerase III subunit ψ
P40G8	JW2053	4	ECK2062	b2068	alkA	1	1	2	1	1.25	Ada	cytosol	DNA-3-methyladenine glycosylase 2 DNA glycosylase involved in the removal of xanthine and oxanine which are deamination products formed as a result of exposure of guanine residues to nitrogen oxides
P41H6	JW1734	1	ECK1743	b1745	astB	0	2	2	1	1.25	ArgR, NtrC	cytosol	N-succinylarginine dihydrolase; catalyzes the second reaction in the ammonia-producing arginine catabolic pathway, L-arginine degradation II is regulated by arginine and nitrogen availability
P43C11	JW1024	1	ECK1027	b1041	csgB	1	1	1	2	1.25	CsgD, CpxR, FliZ, BstR	pilus, outer membrane	curlin, minor subunit CsgB is the minor curlin subunit, which functions as a nucleator, triggering the polymerization of CsgA to form curli fibers on the cell surface [Hammar96, Bian97]. CsgB is located on the cell surface and is a minor component of wild-type curli A non-polar csgB mutation abolishes curli production without affecting production of CsgA - the major curlin subunit
P43E11	JW1057	1	ECK1055	b1070	flgN	0	2	2	1	1.25	FlhC, FlhD， CsgD	cytosol	flagellar biosynthesis protein FliT, along with FliS and FlgN, are cytoplasmic, substrate-specific chaperones of the flagellar export system. act as a chaperone which aids in the export and prevents premature aggregation of the FlgK and FlgL hook-filament junction protein
P44F2	JW0633	2	ECK0631	b0638	cobC	0	2	2	1	1.25	RNAP	cytosol	putative adenosylcobalamin phosphatase/α-ribazole phosphatase more recently it was shown that adenosylcobalamin 5'-phosphate was the preferred substrate and that CobC catalyses the last step of adenosylcobalamin (coenzyme B12) biosynthesis
P44E4	JW1331	3	ECK1333	b1337	abgB	0	2	1	2	1.25	RNAP	cytosol	p-aminobenzoylglutamate hydrolase subunit B
P44F12	JW1068	2	ECK1066	b1081	flgJ	0	2	2	1	1.25	FlhC, FlhD	periplasmic space	Putative peptidoglycan hydrolase; bifunctional, periplasmic protein required for flagella rod assembly and possessing endo β-N-acetylglucosaminidase activity; this latter activity is associated with the C-terminal region of the protein and may function to create holes in the peptidoglycan layer for flagella assembly
P45E4	JW2336	3	ECK2333	b2339	yfcV	1	1	2	1	1.25	GlaR	extracellular space, pilus	putative fimbrial protein
P45G10	JW1721	1	ECK1730	b1732	katE	0	2	1	2	1.25	Fur, ppGpp, Lrp, Fis	cytosol	catalase HPII; The KatE enzyme is the monofunctional catalase HPII. A bifunctional catalase, HPI, is encoded by katG [Loewen86]. Aerobically grown E. coli produce sufficient endogenous H2O2 to cause toxic levels of DNA damage via the Fenton reaction
P52G12	JW3699	2	ECK3714	b3721	bglB	2	1	1	1	1.25	Stap, H-NS, Fis, Nac, RcsB, LeuO, cyclic-AMP CRP	cytosol	6-phospho-β-glucosidase B
P54A2	JW3863	2	ECK3885	b3892	fdoI	1	2	1	1	1.25	RNAP	inner membrane 4 transmembrane regions	Formate dehydrogenase O subunitγ 45% amino acid identity (over an alignment of 156 residues) with the heme b binding, γ subunit (FdnI) of formate dehydrogenase-N
P56D4	JW1207	3	ECK1210	b1216	chaA	1	1	2	1	1.25	GlaR	inner membrane	Na+/K+:H+ antiporter; contributes to growth at alkaline pH. E. coli appears to contain a number of transporters which mediate active proton uptake for alkaline pH homeostasis including NhaA
P58H7	JW2306	2	ECK2303	b2309	hisJ	1	2	1	1	1.25	H-NS, NtrC, ArgR, ppGpp	periplasmic space	histidine ABC transporter periplasmic binding protein HisJ employs a 'Venus fly-trap' type movement where the protein transitions from an open to closed conformation and provide support for the contention that apo-HisJ can transition to a closed form even in the absence of ligand
P62B10	JW0275	2	ECK0280	b0281	intF	0	1	2	2	1.25			CP4-6 prophage; putative phage integrase
P66G6	JW2774	3	ECK2798	b2803	fucK	1	1	2	1	1.25	Cyclic-AMP CRP, FucR	cytosol	L-fucose kinase; function as both an L-fuculokinase and a D-ribulokinase, the second enzyme of the L-fucose and D-arabinose degradation pathways, respectively. However, production of FucK is only induced by L-fucose
P70C12	JW5562	2	ECK3892	b3899	frvB	0	1	2	2	1.25	RNAP	inner membrane 4 transmembrane regions	putative PTS enzyme IIBC component most similar to proteins of the fructose PTS. frvB contains a conserved cysteine residue (Cys13)
P72C4	JW5641	2	ECK3631	b3641	ttk	0	2	1	2	1.25	RNAP sigma 70	bacterial nucleoid, cytosol	Nucleoid blocking factor
P72F4	JW5645	2	ECK3604	b3614	yibQ	1	0	2	2	1.25	Cra		Divergent polysaccharide deacetylase domain protein
P72G5	JW5659	2	ECK3535	b3548	yhjY	0	1	2	2	1.25	RNAP	extracellular space, membrane	putative outer membrane protein proteins involved in bacterial adhesion and biofilm formation. A yhjY mutant shows increased biofilm formation A yhjY null mutant was reported to produce less hydrogen than wild type under fermentation conditions
P72B7	JW5670	2	ECK3492	b3508	yhiD	1	1	1	2	1.25	GadE, RscB, PhoP, ppGpp, TorR, GadW, GadX, FliZ, H-NS, Lrp, MarA	inner membrane	inner membrane protein yhiD, hdeD, or gadE mutants have reduced viability at high cell density (~108 CFU per mL) at pH 2.1 compared to wild-type
P72G7	JW5677	4	ECK3470	b3485	yhhJ	0	1	2	2	1.25	RNAP	inner membrane five transmembrane domains	ABC transporter family protein YhhJ is part of a putative ABC export system (YhhJ/YhiI/RbbA)
P72D8	JW5683	2	ECK3450	b3466	yhhL	1	1	1	2	1.25	RNAP	inner membrane	DUF1145 domain-containing protein
P72H9	JW5704	2	ECK3321	b3334	gspM	0	2	1	2	1.25	Nac, SlyA, Fur, H-NS	inner membrane	Type II secretion system protein bitopic inner membrane protein
P74E2	JW5757	2	ECK4246	b4253	yjgL	1	1	1	2	1.25	RNAP	cytosol, outer membrane	Uncharacterized
P74D3	JW5768	2	ECK4269	b4279	yjhB	1	1	1	2	1.25	NanR	inner membrane	Transporter for dehydrated forms of N-acetylneuraminate; NanX is a member of the Major Facilitator Superfamily of transporters and it has sequence homology (35% identity, 55% similarity) with the N-acetylneuraminate:H+ symporter NanT
P74G4	JW5785	2	ECK4325	b4334	yjiL	0	1	3	1	1.25	Lrp	cytosol	putative ATPase, activator of (R)-hydroxyglutaryl-CoA dehdratase; implicated in the uptake of proline-rich antimicrobial peptides (PrAMPS) in cells lacking the peptide uptake permease, SbmA
P74D10	JW5382	2	ECK2346	b2352	yfdI	0	0	3	2	1.25	RNAP	inner membrane five transmembrane domains	CPS-53 (KpLE1) Prophage; serotype-specific glucosyltransferase; YfdI yfdG, yfdH and yfdI constitute a three gene cluster within the CPS-53/KpLE1 cryptic prophage [Rudd99]. yfdI (also called GtrIVEC) shows significant homology (41% identity and 63% similarity) with gtrIV, encoding a type IV-specific glucosyltransferase in the genome of Shigella flexneri NCTC 8296
P78B2	JW5249	2	ECK1524	b1531	marA	0	1	1	3	1.25	Cyclic-AMP CRP, CpxR, Fis, MarA, Rob, SoxS, AcrR, Cra, MarR	cytosol	DNA-binding transcriptional dual regulator; participates in controlling several genes involved in resistance to antibiotics [ReyesFernandez20], oxidative stress [Alekshun99], organic solvents [White97, Alekshun99, Asako97], and heavy metals [Alekshun99]. The antibiotic resistance associated with MarA appears to involve the acidification of the cytoplasm
P78B4	JW5280	2	ECK1721	b1723	pfkB	1	1	2	1	1.25	Nac, ArgR	cytosol	6-phosphofructokinase 2; Phosphofructokinase (Pfk) catalyzes the phosphorylation of fructose-6-phosphate on the C1 carbon during glycolysis. E. coli contains two Pfk isozymes, Pfk-1 and Pfk-2, which do not share sequence similarity
P78C5	JW5295	2	ECK1807	b1809	yoaB	0	2	1	2	1.25	RNAP	cytosol	RutC family protein Transcription of yoaB is induced upon biofilm formation compared to planktonic growth in exponential phase. A yoaB mutant is impaired in biofilm formation
P78B10	JW5372	2	ECK2246	b2253	yfbE	0	0	3	2	1.25	BasR	cytosol	UDP-4-amino-4-deoxy-L-arabinose aminotransferase; Expression of arnB is induced by the presence of FeSO4 (which primarily yields oxidized ferric iron in solution); the effect is dependent on the presence of the BasS-BasR two-component system
P80G3	JW5475	2	ECK2910	b2914	rpiA	1	1	2	1	1.25	Lrp	cytosol	ribose-5-phosphate isomerase; The constitutive ribose-5-phosphate isomerase A (RpiA) normally accounts for more than 99% of the ribose-5-phosphate isomerase activity in the cell and functions in the pentose phosphate pathway (non-oxidative branch) I; An rpiA mutant requires ribose for growth
P80G11	JW5182	2	ECK1173	b1185	dsbB	0	1	2	2	1.25	ArcA	inner membrane 4 transmembrane regions and two periplasmic loops	Protein Thiol: Quinone Oxidoreductase; DsbB null mutants (dsbB::kan5) synthesize OmpA and β-lactamase proteins that are deficient in disulfide bonds
P80D12	JW2564	4	ECK2578	b2580	ung	1	1	2	1	1.25	FNR, CpxR	cytosol	Uracil-DNA glycosylase; Ung physically interacts with nucleoside diphosphate kinase (Ndk) in vitro and in vivo; Ndk stimulates Ung-mediated uracil excision in vitro.
P81F5	JW1096	1	ECK1096	b1110	ycfJ	1	1	2	1	1.25	Lrp	inner membrane	PF05433 family protein; involved in flagellar synthesis, swarming, and cell elongation [Dufour98]. YcfJ is predicted to be a bitopic inner membrane protein; A ycfJ mutant is impaired in biofilm formation
P81E6	JW1668	1	ECK1674	b1678	ynhG	1	1	1	2	1.25	ppGpp	periplasmic space	L,D-transpeptidase; ldtE is σS-dependent and is upregulated in response to the stationary phase transition, osmotic upshift, and acid stress
P82D7	JW0700	2	ECK0699	b0710	ybgI	1	1	1	2	1.25	RNAP	cytosol	radiation resistance protein YbgI is proposed to be a hydrolase-oxidase. YbgI has structural similarity to proteins with DNA-related functions
P84B6	JW3390	7	ECK3413	b3427	yzgL	1	1	2	1	1.25		membrane	Uncharacterized
P84D8	JW0588	2	ECK0589	b0596	entA	1	1	1	2	1.25	Cyclic-AMP CRP, Fur	cytosol	2,3-Dihydro-2,3-dihydroxybenzoate dehydrogenase; EntA directly interacts with EntE both in vitro and in vivo, enhancing EntE's DHB-AMP ligase activity
P84G10	JW4318	2	ECK4345	b4355	tsr	1	1	2	1	1.25	CpxR	inner membrane	Methyl-accepting chemotactic protein-serine sensing
P85F3	JW3864	1	ECK3886	b3893	fdoH	1	1	1	2	1.25	RNAP	inner membrane	Formate dehydrogenase O subunitβ It has 100% amino acid identity with FdnH, the [4Fe-4S] containing β subunit of formate dehydrogenase-N. one of four methyl-accepting chemotaxis proteins (MCPs) in E. coli K-12
P86E1	JW2693	2	ECK2718	b2723	hycC	0	2	1	2	1.25	FhlA, IhfB, IhfA, ModE, NsrR	inner membrane	Formate hydrolase subunit; HycC hycC encodes an extremely hydrophobic protein with 12 to 16 predicted transmembrane domains. The protein sequence has homology with one of the subunits of NADH:ubiquinone oxidoreductase of the respiratory chain
P87F2	JW5742	2	ECK4184	b4188	yjfN	0	2	2	1	1.25	CpxR	periplasmic space	protease activator; YjfN is a simultaneous substrate and activator of DegP proteolysis.
P87B3	JW5787	1	ECK4333	b4342	yjiT	0	2	2	1	1.25			putative uncharacterized protein
P88H6	JW0488	2	ECK0493	b0499	ylbH	0	2	1	2	1.25			putative RHS domain-containing protein
P89D10	JW0502	1	ECK0507	b0514	glxK	0	2	1	2	1.25	Nac, AllR	cytosol	glxK, catalyzes the phosphorylation of D-glycerate. The product of the reaction (with the enzyme from E. coli Crooke's strain) was initially identified as 3-phosphoglycerate [Doughty66]. More recent biochemical [Bartsch08] and in vivo metabolic assays showed that the product is in fact 2-phosphoglycerate
P5F5	JW0710	1	ECK0709	b0720	gltA		1	1	2	1.33333	Cyclic-AMP CRP,IhfB, IhfA Nac, ArcA	cytosol	citrate synthase
P11B8	JW1662	1	ECK1668	b1672	ydhW	0		2	2	1.33333		cytosol	uncharacterized hypothesized to be a redox enzyme maturation protein.
P15D3	JW0286	1	ECK0291	b0292	yagY	0		3	1	1.33333	RNAP		putative fimbrial chaperone EcpB (formerly MatC) is a predicted E. coli common pilus (ECP) chaperone that is expressed in pathogenic E. coli strains at low temperatures but is not expressed in E. coli K-12
P72G6	JW5943	3	ECK3514	b3529	yhjK		1	1	2	1.33333	FNR, NarL, NarP	cytosol	Uncharacterized
Positive control	JW5195	1	ECK1246	b1252	tonB	1	3	1	1	1.5	Fur	Outer membrane, inner membrane, periplasmic space, cell envelope	A component of the energy transducing Ton system which functions to harness the energy of the proton motive force (pmf) at the cytoplasmic membrane to support active transport of iron-siderophore complexes and vitamin B12 across the outer membrane.

## Sheet: GO_enrichment analysis
Term	Description	Count	%	RichFactor	PValue		Genes	List Total	Pop Hits	Pop Total	Fold Enrichment	Bonferroni	Benjamini	FDR
GO:0044010	single-species biofilm formation	8	3.00752	0.0300752	0.0114592	1.94085	B3879, B1042, B1041, B1166, B1809, B1058, B1831, B1511	201	43	3406	3.15261	0.993797	1	1
GO:0055085	transmembrane transport	30	11.2782	0.112782	0.0447843	1.34887	B3093, B3110, B0040, B1492, B1294, B4065, B2679, B2536, B0857, B4279, B0153, B3089, B3485, B2014, B3265, B2258, B0574, B0112, B3568, B0575, B2098, B1216, B2924, B4208, B1791, B2322, B3673, B3876, B2389, B3710	201	360	3406	1.41211	1	1	1
GO:0006865	amino acid transport	10	3.7594	0.037594	0.0667988	1.17523	B2679, B3271, B4208, B2309, B3110, B1492, B3089, B2014, B2365, B0112	201	87	3406	1.94773	1	1	1
GO:0006814	sodium ion transport	4	1.50376	0.0150376	0.0738019	1.13193	B1216, B4065, B1186, B3876	201	17	3406	3.98712	1	1	1
GO:0030244	cellulose biosynthetic process	3	1.12782	0.0112782	0.076016	1.11909	B3537, B3530, B3533	201	8	3406	6.35448	1	1	1
GO:0006281	DNA repair	9	3.38346	0.0338346	0.0846046	1.07261	B0710, B3647, B2616, B2580, B1184, B2212, B2068, B1861, B2831	201	78	3406	1.95522	1	1	1
GO:0006974	cellular response to DNA damage stimulus	21	7.89474	0.0789474	0.092725	1.0328	B4381, B4280, B2580, B1184, B3080, B0710, B1723, B3647, B2616, B0592, B3892, B1497, B2212, B2365, B2068, B2266, B1861, B1732, B1831, B1896, B2831	201	250	3406	1.4234	1	1	1
Plate	ID	No. ABC	JW_id	Strain	ECK number	Escherichia coli MG1655 B id	Gene Name	Score1	Score2	Score3	Score4	AVERAGE(1-4)
GO:0044010
1	P38B5	3586	JW3850	2	ECK3872	b3879	yihR	0	2	1	1	1
2	P43D11	4116	JW1025	1	ECK1028	b1042	csgA	0	1	1	1	0.75
2	P43C11	4115	JW1024	1	ECK1027	b1041	csgB	1	1	1	2	1.25
1	P31B9	2946	JW1153	1	ECK1153	b1166	ymgB	1	1	0	1	0.75
3	P78C5	7427	JW5295	2	ECK1807	b1809	yoaB	0	2	1	2	1.25
1	P31A8	2937	JW1045	5	ECK1043	b1058	yceO	1	1	0	1	0.75
3	P78F5	7430	JW5300	2	ECK1830	b1831	proQ	0	2	0	1	0.75
3	P81D3	7700	JW1504	1	ECK1504	b1511	ydeV	1	1	0	1	0.75
GO:0055085
2	P57C12	5467	JW3064	1	ECK3084	b3093	exuT	1	1			1
2	P70F9	6694	JW5519	2	ECK3100	b3110	yhaO	0	0	1	2	0.75
2	P49E1	4613	JW0039	1	ECK0041	b0040	caiT	1	1			1
2	P56F6	5326	JW1487	4	ECK1486	b1492	gadC	1	1			1
2	P56C5	5315	JW1287	2	ECK1289	b1294	sapA	2	0			1
1	P38B9	3618	JW4026	4	ECK4058	b4065	yjcE	0	0	1	1	0.5
2	P45H11	4312	JW2654	1	ECK2673	b2679	proX	1	1	1	1	1
1	P11G1	967	JW2520	5	ECK2533	b2536	hcaT	0	2	0	1	0.75
2	P56D2	5292	JW0841	2	ECK0848	b0857	potI	1	1			1
3	P74D3	7028	JW5768	2	ECK4269	b4279	yjhB	1	1	1	2	1.25
2	P39G11	3735	JW0149	1	ECK0152	b0153	fhuB	1	1	1	1	1
1	P34D10	3244	JW3060	2	ECK3080	b3089	sstT	1	0	1	1	0.75
3	P72G7	6871	JW5677	4	ECK3470	b3485	yhhJ	0	1	2	2	1.25
2	P70E1	6629	JW5330	2	ECK2008	b2014	yeeF	0	2	1	1	1
3	P83A10	7945	JW3233	2	ECK3252	b3265	acrE	0		2	1	1
3	P78C10	7467	JW5373	2	ECK2252	b2258	yfbJ	0	1	0	1	0.5
1	P3G5	231	JW0563	1	ECK0566	b0574	cusB	1	1	0	1	0.75
2	P40C11	3827	JW0108	2	ECK0111	b0112	aroP	0	0	1	1	0.5
2	P59D5	5604	JW3540	1	ECK3557	b3568	xylH	1	1			1
1	P6E6	525	JW0564	2	ECK0567	b0575	cusA	0	1			0.5
2	P56H9	5352	JW2085	2	ECK2091	b2098	yegT	1	1			1
2	P56D4	5308	JW1207	3	ECK1210	b1216	chaA	1	1	2	1	1.25
1	P33E4	3101	JW2891	2	ECK2920	b2924	mscS	1	1	1	1	1
2	P58E2	5485	JW4166	2	ECK4204	b4208	cycA	1	1			1
3	P80G7	7639	JW1780	2	ECK1789	b1791	yeaN	0	1	1	1	0.75
1	P21D10	1996	JW2319	1	ECK2316	b2322	yfcJ	0	1	0	1	0.5
2	P72G3	6839	JW5634	2	ECK3664	b3673	emrD	0	0	2	1	0.75
3	P88C12	8443	JW5852	2	ECK3869	b3876	yihO	0	0	1	2	0.75
1	P21A11	2001	JW2386	1	ECK2385	b2389	yfeO	0	2	0	1	0.75
1	P38B2	3562	JW3688	3	ECK3703	b3710	mdtL	1	1	1	2	1.25
GO:0006865
2	P45H11	4312	JW2654	1	ECK2673	b2679	proX	1	1	1	1	1
3	P86F7	8214	JW3239	2	ECK3258	b3271	yhdZ	0	1	1	2	1
2	P58E2	5485	JW4166	2	ECK4204	b4208	cycA	1	1			1
2	P58H7	5528	JW2306	2	ECK2303	b2309	hisJ	1	2	1	1	1.25
2	P70F9	6694	JW5519	2	ECK3100	b3110	yhaO	0	0	1	2	0.75
2	P56F6	5326	JW1487	4	ECK1486	b1492	gadC	1	1			1
1	P34D10	3244	JW3060	2	ECK3080	b3089	sstT	1	0	1	1	0.75
2	P70E1	6629	JW5330	2	ECK2008	b2014	yeeF	0	2	1	1	1
2	P57A8	5433	JW2362	1	ECK2361	b2365	dsdX	1	1			1
2	P40C11	3827	JW0108	2	ECK0111	b0112	aroP	0	0	1	1	0.5
GO:0006814
2	P56D4	5308	JW1207	3	ECK1210	b1216	chaA	1	1	2	1	1.25
1	P38B9	3618	JW4026	4	ECK4058	b4065	yjcE	0	0	1	1	0.5
2	P56C4	5307	JW1175	2	ECK1174	b1186	nhaB	1	1			1
3	P88C12	8443	JW5852	2	ECK3869	b3876	yihO	0	0	1	2	0.75
GO:0030244
3	P72C6	6859	JW5663	2	ECK3522	b3537	bcsF	0	0	2	1	0.75
3	P72F6	6862	JW5942	3	ECK3515	b3530	bcsC		1	0	1	0.666667
3	P72E6	6861	JW5665	2	ECK3518	b3533	bcsA	1	0	1	1	0.75
GO:0006281
3	P82D7	7828	JW0700	2	ECK0699	b0710	ybgI	1	1	1	2	1.25
2	P66A10	6313	JW3622	2	ECK3637	b3647	ligB	0		2	1	1
3	P79E12	7581	JW5416	1	ECK2612	b2616	recN	0	2	1	1	1
3	P80D12	7676	JW2564	4	ECK2578	b2580	ung	1	1	2	1	1.25
2	P39D7	3700	JW1173	1	ECK1172	b1184	umuC	0	1	1	2	1
2	P39H8	3712	JW2200	1	ECK2204	b2212	alkB	1	1	1	1	1
2	P40G8	3807	JW2053	4	ECK2062	b2068	alkA	1	1	2	1	1.25
2	P40B8	3802	JW1850	3	ECK1862	b1861	ruvA	1	1	1	1	1
3	P80G12	7679	JW2799	2	ECK2827	b2831	mutH	1	1	0	1	0.75
GO:0006974
2	P54C7	5139	JW4344	2	ECK4373	b4381	deoC	1	1			1
3	P74E3	7029	JW5769	3	ECK4270	b4280	yjhC	0	1	1	2	1
3	P80D12	7676	JW2564	4	ECK2578	b2580	ung	1	1	2	1	1.25
2	P39D7	3700	JW1173	1	ECK1172	b1184	umuC	0	1	1	2	1
1	P34H9	3240	JW3051	2	ECK3070	b3080	ygjK	0	2	0	1	0.75
3	P82D7	7828	JW0700	2	ECK0699	b0710	ybgI	1	1	1	2	1.25
3	P78B4	7418	JW5280	2	ECK1721	b1723	pfkB	1	1	2	1	1.25
2	P66A10	6313	JW3622	2	ECK3637	b3647	ligB	0		2	1	1
3	P79E12	7581	JW5416	1	ECK2612	b2616	recN	0	2	1	1	1
2	P53F11	5078	JW0584	1	ECK0585	b0592	fepB	1	1			1
2	P54A2	5097	JW3863	2	ECK3885	b3892	fdoI	1	2	1	1	1.25
2	P59H9	5640	JW1492	1	ECK1491	b1497	ydeM	1	1			1
2	P39H8	3712	JW2200	1	ECK2204	b2212	alkB	1	1	1	1	1
2	P57A8	5433	JW2362	1	ECK2361	b2365	dsdX	1	1			1
2	P40G8	3807	JW2053	4	ECK2062	b2068	alkA	1	1	2	1	1.25
1	P33D2	3084	JW2261	1	ECK2260	b2266	elaB	0	1	1	2	1
2	P40B8	3802	JW1850	3	ECK1862	b1861	ruvA	1	1	1	1	1
2	P45G10	4303	JW1721	1	ECK1730	b1732	katE	0	2	1	2	1.25
3	P78F5	7430	JW5300	2	ECK1830	b1831	proQ	0	2	0	1	0.75
3	P78G6	7439	JW5312	4	ECK1895	b1896	otsA	1	1	1	1	1
3	P80G12	7679	JW2799	2	ECK2827	b2831	mutH	1	1	0	1	0.75
