# Supplementary material for: The antidiabetic drug metformin aids bacteria in hijacking vitamin B12 from the environment through RcdA
Source: Commun Biol. 2023 Jan 24;6:96. doi: 10.1038/s42003-023-04475-0 (PMC9873799; doi:10.1038/s42003-023-04475-0)
Supplement: Supplementary file 5 — Supplementary Data 2 [file 42003_2023_4475_MOESM5_ESM.xlsx]

## Sheet: Sheet1
CeHR recipe (without B12)
Component	Source	Cat. #	Mass/Volume in 1 L CeHR
N-acetyl-α-D-glucosaminee	Sigma	A8625	0.015 g
DL-alanine	Sigma	V900641	0.015 g
Nicotinamide	Sigma	N3376	0.075 g
D-Pantethine	Sigma	P2125	0.00375 g
DL-pantothenic acid, hemi calcium salt	Sigma	P5155	0.0075 g
Folic Acid	Sigma	F7876	0.0075 g
Pyridoxamine.2HCl	Sigma	P9158	0.00375 g
Pyridoxine HCl	Sigma	P6280	0.0075 g
Riboflavin 5'-PO4(Na)	Sigma	R7774	0.0075 g
Thiamine.HCl	Sigma	T1270	0.0075 g
p-Aminobenzoic Acid	Sigma	A9878	0.0075 g
Biotin	Sigma	B4639	0.00375 g
Folinate (Ca)	Sigma	F7878	0.00375 g
Nicotinic acid	Sigma	N0761	0.0075 g
Pyridoxal 5'-phosphate	Sigma	P3657	0.00375 g
(±) a-L-lipoic acid, oxidized form	Sigma	T1395	0.00375 g
Adenosine 5'-PO4 (Na)	Sigma	A1752	0.348 g
Cytidine 5'-PO4(Na)	Sigma	C1006	0.368 g
Guanosine 5'-PO4(Na)	Sigma	G8377	0.408 g
Uridine 5'-PO4(Na)	Sigma	U6375	0.368 g
Thymine	Sigma	T0376	0.126 g
MgCl2.6H2O	Sigma	M2393	0.41 g
Sodium Citrate	Sigma	S4641	0.29 g
Potassium Citrate.H2O	Sigma	P1722	0.49 g
CuCl2.2H2O	Sigma	C3279	0.007 g
MnCl2.4H2O	Sigma	M5005	0.02 g
ZnCl2	Sigma	429430	0.01 g
Fe(NH4)2(SO4)2.6H2O	Acros	201370250	0.06g
CaCl2	Sigma	C1016	0.015 g
Hemin chloride	Sigma	51280	0.013 g
KH2PO4	Sigma	P5655	1.224 g
Choline di-acid citrate	J&K Scientific	611839	0.00587 g
myo-Inositol	Sigma	I5125	0.00432 g
D-Glucose	Sigma	G7021	13.06 g
HEPES (Na salt)	Sigma	H3784	2.383 g
Lactalbumin hydrolysate	Sigma	L9010	3.4 g
Cholesterol	sigma	C8503	0.005 g
MEM Essential Amino Acid Mix (50x)	GIBCO	11130-051	20mL
MEM Non-essential Amino Acid Mix (100x)	GIBCO	11140-050	10mL
10% No fat milk	Sangon Biotech	A600669	200mL
