# Supplementary material for: The antidiabetic drug metformin aids bacteria in hijacking vitamin B12 from the environment through RcdA
Source: Commun Biol. 2023 Jan 24;6:96. doi: 10.1038/s42003-023-04475-0 (PMC9873799; doi:10.1038/s42003-023-04475-0)
Supplement: Supplementary file 6 — Supplementary Data 3 [file 42003_2023_4475_MOESM6_ESM.xlsx]

## Sheet: Sheet1
Reagent or Resource	Gene	Oligo sequences	Source	Reference
Primer for RT‒PCR	rrsA Forward	CTCTTGCCATCGGATGTGCCCA	Integrated DNA Technologies	This study
	rrsA Reverse	CCAGTGTGGCTGGTCATCCTCTCA	Integrated DNA Technologies	This study
	idnT Forward	CTGTTTAGCGAAGAGGAGATGC	Integrated DNA Technologies	This study
	idnT Reverse	ACAAACGGCGGCGATAGC	Integrated DNA Technologies	This study
	btuB Reverse	AGCTCACACCGCCCATTTTA	Integrated DNA Technologies	This study
	btuC Forward	GCCGTTAGAGACGCCAAGTA	Integrated DNA Technologies	This study
	btuC Reverse	TGGCTGTATTGCTGGTTGGT	Integrated DNA Technologies	This study
	btuD Forward	AGTTTTGTTGCGGACCATGC	Integrated DNA Technologies	This study
	btuD Reverse	GAATGGCGCGGGTAAGAGTA	Integrated DNA Technologies	This study
	btuF Forward	CGCCTGTAATGACAATCGCC	Integrated DNA Technologies	This study
	btuF Reverse	TCGAAGTTTGTGGCGGAGAA	Integrated DNA Technologies	This study
	exbB Forward	CCAGGTTAGTGGTCTGCGTT	Integrated DNA Technologies	This study
	exbB Reverse	AACGTACCAGCTTCCGTCTG	Integrated DNA Technologies	This study
	exbD Forward	TGTCCGCTCGGAAGAAGATG	Integrated DNA Technologies	This study
	exbD Reverse	TCGGTGAAGGCAGACAACTC	Integrated DNA Technologies	This study
	tonB Forward	TCGAGATCAGCAGGCGTAAC	Integrated DNA Technologies	This study
	tonB Reverse	GTGGCGGGTCTGCTCTATAC	Integrated DNA Technologies	This study
	rcdA Forward	AGGCATTTTTTAGCGATGTTAG	Integrated DNA Technologies	This study
	rcdA Reverse	TAGAGCTGGTACATCAGCTC	Integrated DNA Technologies	This study
Primer for genotyping	K1 Forward	CAGTCATAGCCGAATAGCCT	Integrated DNA Technologies	1
	K2 Reverse	CGGTGCCCTGAATGAACTGC	Integrated DNA Technologies	1
	tonB Forward	GGCAACGCTATAAAGCGACA	Integrated DNA Technologies	This study
	tonB Reverse	AACCAATTGGGCAACGCTAT	Integrated DNA Technologies	This study
	btuB Forward	GGTAAGGAAAGGTGCGATGA	Integrated DNA Technologies	This study
	btuB Reverse	AGGTGAGAGGTGACCGGATA	Integrated DNA Technologies	This study
	btuF Forward	GCTTCGATGAGTTCCTGGCT	Integrated DNA Technologies	This study
	btuF Reverse	AGCTTCGATGAGTTCCTGGC	Integrated DNA Technologies	This study
	btuC Forward	GAAAACGCTTCGCCCAAAGA	Integrated DNA Technologies	This study
	btuC Reverse	GCTTCGCCCAAAGACGAGTA	Integrated DNA Technologies	This study
	btuD Forward	ACGGAAAAGTCATCCAGCGT	Integrated DNA Technologies	This study
	btuD Reverse	GGCAGGGACGGAAAAGTCAT	Integrated DNA Technologies	This study
	exbB Forward	ATGGCGTGCTGGTGACTTTT	Integrated DNA Technologies	This study
	exbB Reverse	CGCATCCTGAAGAATTGGCA	Integrated DNA Technologies	This study
	exbD Forward	GCGATTCCTGCGGTCGTTAT	Integrated DNA Technologies	This study
	exbD Reverse	CGATTCCTGCGGTCGTTATC	Integrated DNA Technologies	This study
	rcdA Forward	AATCAGCGAGCCGGAAGTAG	Integrated DNA Technologies	This study
	rcdA Reverse	GGTAAACGTCTCGCACAACTG	Integrated DNA Technologies	This study
	ybcW Forward	TGGCATTCTGGAGGGAAATAC	Integrated DNA Technologies	This study
	ybcW Reverse	GAGGGCATTGCAGTAATTGAG	Integrated DNA Technologies	This study
	gudD Forward	ATCTCTCTGGCGATGTTTACC	Integrated DNA Technologies	This study
	gudD Reverse	CAAAGTGCCTGTGTTTATGCC	Integrated DNA Technologies	This study
	fadD Forward	ATCACCTGCTGGGTTAAATGC	Integrated DNA Technologies	This study
	fadD Reverse	CGAACAAATTCAGTATCCAGGG	Integrated DNA Technologies	This study
	ymgA Forward	caaacttctttgccgactggaac	Integrated DNA Technologies	This study
	ymgA Reverse	CATTAAATTGGTGACAGCCTGCC	Integrated DNA Technologies	This study
	marA Forward	AGAAAGATCGCCTGCTTAACG	Integrated DNA Technologies	This study
	marA Reverse	GTAAAGCGGTAAAGGTGGGAA	Integrated DNA Technologies	This study
	nhaB Forward	CGCTGTAACACTTCACGTAAC	Integrated DNA Technologies	This study
	nhaB Reverse	GCACGCAAGGTTTCAGTAACA	Integrated DNA Technologies	This study
	caiT Forward	gtcacacgcagataaatccaac	Integrated DNA Technologies	This study
	caiT Reverse	CATATCCGCCAGTGCTTTGACAA	Integrated DNA Technologies	This study
	rhsA Forward	AGTTTCATGCCGAGTCCTTTGTG	Integrated DNA Technologies	This study
	rhsA Reverse	CTTGCCCACCTCTTAACTGTA	Integrated DNA Technologies	This study
	rhsD Forward	CATTAGCTGGTCTTGTGTGTC	Integrated DNA Technologies	This study
	rhsD Reverse	CCTCAACAACCCAACTATCTGGT	Integrated DNA Technologies	This study
	bcsA Forward	ATATCCGACTGCATCAGCAAG	Integrated DNA Technologies	This study
	bcsA Reverse	GGTGTATTCGAGGTTGAGCAT	Integrated DNA Technologies	This study
	bglB Forward	TGGTGTGGAGATCCTGATTCATG	Integrated DNA Technologies	This study
	bglB Reverse	GTTCGCTTTGCGTTTCTCTT	Integrated DNA Technologies	This study
	yibQ Forward	ACAGCTACAGGGTGAATTACG	Integrated DNA Technologies	This study
	yibQ Reverse	GCATAATACGTCAGTGAGTCGGT	Integrated DNA Technologies	This study
	yheS Forward	TGAAAGACAATCACCTCGTGC	Integrated DNA Technologies	This study
	yheS Reverse	GTTTCGCCCGAATGGTAAATG	Integrated DNA Technologies	This study
	rpiA Forward	GGCGTTATTGCCTCAATTTGC	Integrated DNA Technologies	This study
	rpiA Reverse	CAGCGATACCTTTGCCATTTACC	Integrated DNA Technologies	This study
Primer for complementary strain	rcdA Forward	gaccatgattacgccaagcttAGAGAATATCGCGGATAGCAGG	Integrated DNA Technologies	This study
	rcdA Reverse	agtgaattcgagctcggtaccACAATCATCGTCATGGTATGGCC	Integrated DNA Technologies	This study
1 Datsenko, K. A. & Wanner, B. L., One-step inactivation of chromosomal genes in Escherichia coli K-12 using PCR products. P. Natl Acad Sci Usa 97 6640-6645 (2000).
