# Supplementary material for: The antidiabetic drug metformin aids bacteria in hijacking vitamin B12 from the environment through RcdA
Source: Commun Biol. 2023 Jan 24;6:96. doi: 10.1038/s42003-023-04475-0 (PMC9873799; doi:10.1038/s42003-023-04475-0)
Supplement: Supplementary file 7 — Supplementary Data 4 [file 42003_2023_4475_MOESM7_ESM.xlsx]

## Sheet: Fig. 1
	Panel a								Panel b			Panel c				Panel d						Panel e				Panel f					Panel g
	Fecundity of Δnhr-114_On plate								Illustration is in the figure (picture)			Raw data is in the figure (picture)				Axenic culture_Relative GFP intensity of Pacdh-1::GFP worms						Illustration is in the figure (picture)				Raw data is in the figure (picture)					B12 measurement by LC-MS_Relative peak area_BW25113
	B12	Normal			Deficient											B12 (nM)	0		15												Treatment	Veh		Met 200 mM		Phen 4 mM
	N	3	3	3	3	3	3									N	141	122	114	148											B12 form	Ado-Cbl	CN-Cbl	Ado-Cbl	CN-Cbl	Ado-Cbl	CN-Cbl
	Treatment	Veh	Phen 5 mM	Met 50 mM	Veh	Phen 5 mM	Met 50 mM									Treatment	Veh	Phen	Veh	Phen											N	14	14	6	6	11	11
	Group 1	22.58	80	83.33	5.15	13.56	9.6									Sample 1	0.773592	0.905998	0.100784	0.113666											Colony 1	0.958719	0.973049	24.24	5.36	13.3395	11.1996
	Group 2	23.42	77.68	84.44	8.91	7.58	7.55									Sample 2	1.07706	0.909763	0.120518	0.04379											Colony 2	0.845698	1.74262	14.11	4.63	8.369	12.6557
	Group 3	20.51	61.29	62.32	3.57	0	1.47									Sample 3	0.856148	1.07573	0.270893	0.110765											Colony 3	1.07206	2.36145	8.29	1.27	7.9482	15.2536
																Sample 4	0.86188	0.907115	0.024129	0.067037											Colony 4	0.661838	1.17408	28.03	3.18	8.23564	14.1661
																Sample 5	0.829863	1.16703	0.158328	0.119642											Colony 5	1.06272	0.983046	12.46	2.92	4.02329	10.2987
																Sample 6	0.839287	0.822084	0.027316	0.14942											Colony 6	3.16531	0.468687	12.24	2.47	10.3034	15.4521
																Sample 7	0.720583	0.90357	0.088273	0.133864											Colony 7	0.188323	0.640938			4.41964	4.70329
																Sample 8	0.84803	1.07329	0.161997	0.113088											Colony 8	0	0.452346			1.44889	6.86359
																Sample 9	0.992665	0.927472	0.036899	0.172179											Colony 9	0.045336	0.203779			4.93269	10.0088
																Sample 10	0.916915	0.630509	0.027865	0.167048											Colony 10	1.09	0.79			19.77	18.09
																Sample 11	0.930042	0.794406	0.086815	0.038682											Colony 11	0.77	1.34			16.22	24.51
																Sample 12	0.865332	0.96045	0.056942	0.082144											Colony 12	2.01	1.12
																Sample 13	0.432753	1.02099	0.058832	0.07876											Colony 13	0.61	1.09
																Sample 14	1.24322	0.892004	0.064233	0.054337											Colony 14	0.51	0.66
																Sample 15	0.964709	0.920134	0.058125	0.040108
																Sample 16	1.09459	1.13303	0.070959	0.128568
																Sample 17	0.991472	0.83685	0.173608	0.166182
																Sample 18	0.874167	0.942099	0.059181	0.09991
																Sample 19	0.925735	0.705855	0.173912	0.070015
																Sample 20	0.826693	0.880221	0.078145	0.111397
																Sample 21	0.929269	0.890944	0.141227	0.058429
																Sample 22	0.839351	1.0956	0.075644	0.151984
																Sample 23	0.630002	0.965309	0.04662	0.114177
																Sample 24	1.10084	0.905693	0.0724	0.104187
																Sample 25	0.896404	1.01143	0.045522	0.073354
																Sample 26	1.13575	0.896949	0.256021	0.092549
																Sample 27	0.9013	1.01896	0.105122	0.078674
																Sample 28	1.09532	1.19764	0.083346	0.077359
																Sample 29	0.916783	0.895435	0.105887	0.054898
																Sample 30	0.921703	1.12984	0.112656	0.182992
																Sample 31	0.894882	1.07996	0.063715	0.153764
																Sample 32	0.709477	0.878431	0.204281	0.088147
																Sample 33	0.836348	1.00817	0.100265	0.099336
																Sample 34	1.01333	0.9538	0.04562	0.1054
																Sample 35	0.846877	0.916437	0.053985	0.074216
																Sample 36	0.875289	0.791198	0.131515	0.118236
																Sample 37	0.904422	0.810298	0.109194	0.058455
																Sample 38	0.901972	0.947385	0.035226	0.149892
																Sample 39	0.890466	1.11439	0.052195	0.185055
																Sample 40	1.02955	1.11696	0.144186	0.129522
																Sample 41	0.663071	0.71513	0.140711	0.054519
																Sample 42	1.19924	1.01385	0.066039	0.116342
																Sample 43	1.12885	0.9963	0.126852	0.060336
																Sample 44	0.890943	1.15056	0.104404	0.182869
																Sample 45	1.14117	1.09181	0.133165	0.080505
																Sample 46	0.661358	0.724381	0.267373	0.129753
																Sample 47	0.864906	1.21048	0.058337	0.089607
																Sample 48	1.01202	0.83697	0.112505	0.240787
																Sample 49	0.985317	0.99529	0.111011	0.08521
																Sample 50	1.29214	1.31219	0.110961	0.118945
																Sample 51	1.05069	0.975981	0.104817	0.195796
																Sample 52	0.934507	1.16998	0.114918	0.098414
																Sample 53	1.09301	1.23851	0.099842	0.167124
																Sample 54	0.837619	0.956995	0.196646	0.164809
																Sample 55	0.758106	0.906814	0.190899	0.279026
																Sample 56	0.838519	1.18351	0.070544	0.136391
																Sample 57	1.11628	1.00766	0.132167	0.078575
																Sample 58	0.883449	0.929111	0.123589	0.110318
																Sample 59	0.766683	1.04966	0.059393	0.131609
																Sample 60	1.49793	0.839778	0.204988	0.060812
																Sample 61	1.08737	1.18795	0.180489	0.146918
																Sample 62	1.2159	0.999073	0.177766	0.052918
																Sample 63	0.754771	1.22193	0.058474	0.095773
																Sample 64	0.84923	1.1637	0.075566	0.131653
																Sample 65	1.01197	1.00948	0.167419	0.063829
																Sample 66	1.34734	0.816538	0.191626	0.149599
																Sample 67	1.13285	0.886049	0.192224	0.181135
																Sample 68	1.14724	0.977688	0.134874	0.269574
																Sample 69	0.949132	0.94113	0.180025	0.0804
																Sample 70	0.902421	1.02129	0.129572	0.178441
																Sample 71	1.01854	1.13678	0.175123	0.04489
																Sample 72	0.910473	0.971084	0.096714	0.199118
																Sample 73	1.16157	0.846407	0.176642	0.205977
																Sample 74	1.17633	1.29183	0.206451	0.130135
																Sample 75	0.828364	0.931217	0.116971	0.10314
																Sample 76	0.942082	0.974335	0.111951	0.106284
																Sample 77	0.920718	1.05124	0.14774	0.079481
																Sample 78	0.828416	1.06465	0.222669	0.127628
																Sample 79	0.956889	1.04089	0.124977	0.159555
																Sample 80	0.902851	1.38953	0.239882	0.232581
																Sample 81	1.14543	0.981854	0.078306	0.121015
																Sample 82	1.51533	1.22819	0.17436	0.127829
																Sample 83	1.20346	0.924162	0.037573	0.087678
																Sample 84	1.34576	1.36041	0.100665	0.235525
																Sample 85	0.91264	1.18074	0.22782	0.160258
																Sample 86	1.1323	1.10776	0.305301	0.212528
																Sample 87	0.860541	1.11366	0.155166	0.315075
																Sample 88	1.10554	1.04701	0.103807	0.151406
																Sample 89	1.25402	0.973739	0.132957	0.096166
																Sample 90	1.20415	1.06525	0.116956	0.078945
																Sample 91	1.18294	1.09329	0.038423	0.110865
																Sample 92	0.801413	1.14099	0.068416	0.126958
																Sample 93	1.26751	1.00306	0.277654	0.392084
																Sample 94	1.16057	0.864549	0.127925	0.152519
																Sample 95	0.908441	0.832243	0.273919	0.089311
																Sample 96	0.908762	1.07394	0.120632	0.153356
																Sample 97	1.08185	0.872686	0.11757	0.184971
																Sample 98	1.09616	1.21157	0.103185	0.132834
																Sample 99	1.0326	1.09126	0.142086	0.126165
																Sample 100	1.14169	0.943485	0.202817	0.113042
																Sample 101	0.842901	1.06212	0.107852	0.053117
																Sample 102	1.23931	1.14351	0.038597	0.088848
																Sample 103	1.08789	1.08574	0.15972	0.050137
																Sample 104	0.972434	0.971307	0.269494	0.135061
																Sample 105	0.609223	0.95631	0.220256	0.077987
																Sample 106	1.01269	1.26222	0.084092	0.288325
																Sample 107	0.991111	1.19896	0.183744	0.06568
																Sample 108	0.980169	0.884882	0.061131	0.049151
																Sample 109	1.1994	0.934126	0.121263	0.324866
																Sample 110	0.790472	1.1097	0.106502	0.073845
																Sample 111	1.35056	0.712531	0.160223	0.268672
																Sample 112	0.950724	0.969818	0.036538	0.172872
																Sample 113	1.20033	0.857151	0.110986	0.065041
																Sample 114	1.26095	0.998827	0.105846	0.064583
																Sample 115	0.868554	0.901706		0.185066
																Sample 116	0.93699	1.11544		0.042574
																Sample 117	1.06366	0.788896		0.206501
																Sample 118	1.11499	0.856889		0.083172
																Sample 119	0.856242	1.14557		0.058109
																Sample 120	1.14369	1.21067		0.34627
																Sample 121	1.28873	0.996053		0.080274
																Sample 122	1.04058	0.738988		0.211899
																Sample 123	1.14216			0.249968
																Sample 124	1.38715			0.122482
																Sample 125	0.959782			0.085103
																Sample 126	0.939356			0.12308
																Sample 127	0.898824			0.137418
																Sample 128	0.891243			0.13563
																Sample 129	0.912996			0.105788
																Sample 130	0.942061			0.210924
																Sample 131	1.04655			0.184858
																Sample 132	1.14881			0.063941
																Sample 133	1.17698			0.248223
																Sample 134	1.38953			0.129338
																Sample 135	1.39572			0.114342
																Sample 136	1.28229			0.097296
																Sample 137	0.808017			0.107986
																Sample 138	0.85255			0.139026
																Sample 139	0.836032			0.089402
																Sample 140	1.05031			0.049846
																Sample 141	1.08262			0.152664
																Sample 142				0.090675
																Sample 143				0.109812
																Sample 144				0.20548
																Sample 145				0.187643
																Sample 146				0.17594
																Sample 147				0.059468
																Sample 148				0.149064

## Sheet: Fig. 2
	Panel a				Panel b				Panel c										Panel d										Panel e
	Raw data is in the figure (picture)				Illustration is in the figure (picture)				B12 transporter genes_Relative gene expression										B12 transporter genes_Relative gene expression_BW25113										Raw data is in the figure (picture)
									Strain	Gene	btuB	btuC	btuD	btuF	exbB	exbD	tonB		Treatment	Gene	btuB	btuC	btuD	btuF	exbB	exbD	tonB
									OP50 (N=10)	Colony 1	0.976032	0.955945	0.933033	0.965936	1.05336	1.03886	0.99654		Veh (n=10)	Colony 1	1.07686	1.12994	1.2298	1.37503	0.978436	0.946149	0.978361
										Colony 2	1.06069	0.955945	0.952638	1.04972	0.955945	0.99654	0.91067			Colony 2	0.893477	0.907397	1.03976	0.875817	1.05176	1.101	1.00579
										Colony 3	1.1607	0.99654	1.05702	1.03527	1.06069	1.01748	1.06069			Colony 3	1.05023	0.993451	0.827165	0.833248	1.19956	0.977708	1.01628
										Colony 4	0.832199	1.09809	1.06437	0.952638	0.936272	0.949342	1.03886			Colony 4	1.10469	1.11094	1.1511	1.04957	1.08223	1.2721	0.888102
										Colony 5	0.974691	1.40403	1.41008	1.32276	0.815386	0.959316	1.12249			Colony 5	0.911113	0.877718	1.15509	1.11536	0.991116	0.954704	1.0239
										Colony 6	1.53738	1.04088	1.10061	0.966505	0.936728	0.996595	0.998465			Colony 6	0.995538	1.03532	0.808365	0.86749	0.935899	0.832219	1.10188
										Colony 7	0.965455	0.683086	0.687391	0.801089	1.31523	1.05199	0.895074			Colony 7	0.926861	0.914025	0.983477	0.946689	1.06075	1.01242	0.967635
										Colony 8	0.735928	0.754757	0.694859	0.670489	0.709577	0.889684	0.768804			Colony 8	1.08296	1.10294	1.01986	1.06252	0.946615	0.989866	1.03409
										Colony 9	0.694292	0.954203	1.05881	1.10499	1.20036	1.19331	0.966772			Colony 9	1.0297	1.28321	0.958478		1.00083	1.1307	1.02239
										Colony 10	2.02256	1.42639	1.41149	1.37973	1.17693	0.987652	1.38993			Colony 10	0.972678	0.806647	1.04659		1.00814	0.886534	0.979426
									BW25113 (N=6)	Colony 1	4.70764	0.747968	2.95643	0.356956	3.85151	4.8528	2.14437		Met 200 mM (n=6)	Colony 1	1.84811	1.9018	1.06443	2.13502	4.80642	2.26589	15.7656
										Colony 2	5.32969	0.910158	3.20166	0.338545	3.66411	3.68217	1.79435			Colony 2	2.26059	1.92573	2.07232	2.11522	9.68205	5.67881	18.4283
										Colony 3	4.42421	1.12192	2.43893	0.291302	2.26925	2.1292	1.22639			Colony 3	1.44674	2.12843	0.949365	1.50838	2.80445	1.75449	11.578
										Colony 4	3.73249	2.37647	14.5088	1.17012	2.91524	6.4541	4.36076			Colony 4	1.69006	2.62669	2.19569	1.66057	1.50424	2.89121	9.63232
										Colony 5	5.24722	2.4762	10.5136	1.66646	3.41256	9.45962	8.07428			Colony 5	1.31127	2.09989	1.82194	1.91686	1.41868	1.54333	10.3081
										Colony 6					6.83298	9.48279	5.32716			Colony 6			2.23419		1.2486	1.38995
									HT115 (N=4)	Colony 1	4.24275	3.32879	2.56685	1.36604	2.15099	1.92519	1.91189		Phen 4 mM (n=6)	Colony 1	0.725324	2.71218	1.15753	1.17562	6.71977	3.60676	1.46744
										Colony 2	3.90413	3.00008	2.53151	1.54757	2.13613	1.88557	1.84676			Colony 2	1.48172	1.28987	0.87669	1.25262	4.28008	1.27562	3.6637
										Colony 3	4.80654	3.2154	2.94854	1.60214	1.99308	1.72309	2.16595			Colony 3	1.62028	1.80928	1.35455	1.53843	1.6611	2.50991	2.30316
										Colony 4	4.21344	2.70382	2.8481	1.59107	1.97931	1.97931	2.28945			Colony 4	0.803274	1.21628	0.84704	1.81542	0.962135	2.38304	3.05791
																				Colony 5	0.510847	1.81668	1.24527	1.23804	1.57945	1.07188	1.76734
																				Colony 6	2.8606	1.82365	1.06866	1.92033		1.90546	3.06994

## Sheet: Fig. 3
	Panel a				Panel b											Panel c										Panel d				Panel e				Panel f
	Raw data is in the figure (picture)				Fecundity of Δnhr-114 (%)											Fecundity of Δnhr-114 (%)										Illustration is in the figure (picture)				Illustration is in the figure (picture)				Term	Description	Count	%	RichFactor	P_Value		Genes	List Total	Pop Hits	Pop Total	Fold Enrichment	Bonferroni	Benjamini	FDR
					Treatment	Veh				Phen 2 mM						Strain	WT				ΔtonB													GO:0044010	single-species biofilm formation	8	3.00752	0.0300752	0.0114592	1.94085	B3879, B1042, B1041, B1166, B1809, B1058, B1831, B1511	201	43	3406	3.15261	0.993797	1	1
					B12 (nM)	0	0.05	0.1	1	0	0.05	0.1	1			Treatment	Veh		Phen 2 mM		Veh		Phen 2 mM											GO:0055085	transmembrane transport	30	11.2782	0.112782	0.0447843	1.34887	B3093, B3110, B0040, B1492, B1294, B4065, B2679, B2536, B0857, B4279, B0153, B3089, B3485, B2014, B3265, B2258, B0574, B0112, B3568, B0575, B2098, B1216, B2924, B4208, B1791, B2322, B3673, B3876, B2389, B3710	201	360	3406	1.41211	1	1	1
					N	8	10	6	5	9	5	7	9			N	4	8	4	8	8	8	8	8										GO:0006865	amino acid transport	10	3.7594	0.037594	0.0667988	1.17523	B2679, B3271, B4208, B2309, B3110, B1492, B3089, B2014, B2365, B0112	201	87	3406	1.94773	1	1	1
					Sample 1	0.071429	0.416667	0.837209	0.863636	0.023256	0.84	0.552083	0.968085			B12 (nM)	0	0.05	0	0.05	0	0.05	0	0.05										GO:0006814	sodium ion transport	4	1.50376	0.0150376	0.0738019	1.13193	B1216, B4065, B1186, B3876	201	17	3406	3.98712	1	1	1
					Sample 2	0	0.2	0.607143	0.733333	0	0.808696	0.9125	0.933333			Sample 1	0	3.751	2.85	77.9	1.51	4.6	1.47	9.23										GO:0030244	cellulose biosynthetic process	3	1.12782	0.0112782	0.076016	1.11909	B3537, B3530, B3533	201	8	3406	6.35448	1	1	1
					Sample 3	0	0.061856	0.935	0.961	0	0.830769	0.958	0.977273			Sample 2	1.5	11.25	3.53	72.1	0	2.86	1.39	2.56										GO:0006281	DNA repair	9	3.38346	0.0338346	0.0846046	1.07261	B0710, B3647, B2616, B2580, B1184, B2212, B2068, B1861, B2831	201	78	3406	1.95522	1	1	1
					Sample 4	0	0.27	0.899	0.958	0	0.719298	0.962	1			Sample 3	2.2	7.78	18.86	82	0	0	0	28.1										GO:0006974	cellular response to DNA damage stimulus	21	7.89474	0.0789474	0.092725	1.0328	B4381, B4280, B2580, B1184, B3080, B0710, B1723, B3647, B2616, B0592, B3892, B1497, B2212, B2365, B2068, B2266, B1861, B1732, B1831, B1896, B2831	201	250	3406	1.4234	1	1	1
					Sample 5	0.026667	0.116	0.949	0.95	0	0.772727	0.975	1			Sample 4	2.381	9.83	12.21	88	0	0	0	22.5
					Sample 6	0.012048	0.125	0.916		0.042254		0.976	1			Sample 5		0		93.75	0	0	0	12.5
					Sample 7	0.08	0.525424			0.151515		0.959	0.939			Sample 6		5.454		83.33	0	0	0	2.381
					Sample 8	0.052632	0.535714			0.106667			0.972			Sample 7		1.887		100	0	1.754	4.256	25
					Sample 9		0.365385			0.025641			0.959			Sample 8		11.765		78	0	2.041	2.222	22.41
					Sample 10		0.372549
[truncated: 1 more columns]

## Sheet: Fig. 4
	Panel a				Panel b									Panel c								Panel d				Panel e										Panel f					Panel g
	Illustration is in the figure (picture)					Growth measurement_OD600 value								Growth measurement_Relative OD600 value								Raw data is in the figure (picture)				B12 measurement by LC-MS_Relative peak area											Relative gene expression of rcdA				B12 transporter genes_Relative gene expression
						Strain	Colony 1	Colony 2	Colony 3	Colony 4	Colony 5	Colony 6		Treatment	Control			Phen								Strain	BW25113				ΔrcdA					BW25113	Veh	Met 200 mM	Phen 4 mM		Treatment	Gene	btuB	btuC	btuD	btuF	exbB	exbD	tonB
					N=4	BW	0.04	0.038	0.04	0.039				Strain	WT	ΔrcdA	ΔrcdA::rcdA	WT	ΔrcdA	ΔrcdA::rcdA						Treatment	B12		B12+Phen		B12		B12+Phen			N	10	6	6		Veh (N=6)	Colony 1	0.917447	0.962902	0.850178	0.994751	1.08812	0.947288	0.861598
					N=4	ΔyqjC	0.055	0.043	0.041	0.04				N	5	5	5	4	5	2						B12 form	Ado-Cbl	CN-Cbl	Ado-Cbl	CN-Cbl	Ado-Cbl	CN-Cbl	Ado-Cbl	CN-Cbl		Colony 1	0.747393	8.75876	33.4787			Colony 2	1.06749	0.760925	1.14121	1.00528	1.11039	1.005	1.05416
					N=4	ΔymcC	0.056	0.12	0.042	0.041				Colony 1	0.964365	1.00021	1.18854	0.230689	0.760613	0.429461						N	4	4	4	4	5	5	4	5		Colony 2	0.632852	12.9501	40.5159			Colony 3	1.019	1.27718	1.00858	1.04066	0.801448	1.05359	1.08944
					N=6	ΔrcdA	0.531	0.564	0.508	0.461	0.379	0.621		Colony 2	1.03564	0.854075	0.775703	0.175377	0.691657	0.382003						Colony 1	0.152173	0.501077	6.45564	7.42797	1.65572	0.461119	1.84617	0.667103		Colony 3	0.519692	8.25763	51.8006			Colony 4	1.00154	1.00118	1.00002	1.00779	1.01113	1.0006	1.00318
														Colony 3	1.03694	1.39453	1.29635	0.283566	1.1313							Colony 2	0.600627	0	3.63934	7.84958	0.587269	0.684486	1.2646	1.33569		Colony 4	1.73395	14.9703	81.4717			Colony 5	1.00005	1	1.00038	1.00086	1.00118	1.00022	1.00135
														Colony 4	0.980987	1.37528	1.32253	0.48087	1.12444							Colony 3	1.99187	1.38747	8.25254	2.97019	1.78073	0.228646	2.32041	0.646945		Colony 5	1.52703	49.2081	56.0002			Colony 6	1.06955	1.00915	1.00118		1.00029	1.01505	1.00318
														Colony 5	0.982077	1.30905	1.27663		1.0187							Colony 4	1.25533	1.11145	11.7279	4.00226	4.16303	0.0867976	1.22523	0.629191		Colony 6	1.54947	10.8353	36.9484		Met 200 mM (N=5)	Colony 1	0.442255	0.505441	0.928598	0.887057	0.990504	1.24653	0.734885
																										Colony 5					0.5005	0.159215		3.36829		Colony 7	1.00646					Colony 2	0.400147	0.672015	0.286099	0.351658	1.06834	1.41329	0.928612
																																				Colony 8	0.998868					Colony 3	0.444064	1.27533	0.348686	1.0281	0.795708	0.68757	1.0086
																																				Colony 9	1.11753					Colony 4	1.00483	0.82489	0.201083	0.401959	0.785645	0.641453	1.45973
																																				Colony 10	0.892577					Colony 5	0.411726						1.17137
																																									Phen 4 mM (N=5)	Colony 1	0.080946	0.576296	0.11612	0.365971	0.468568	0.643104	0.241959
																																										Colony 2	0.207598	1.50995	0.113681	0.226542	0.392388	0.486306	0.386443
																																										Colony 3	0.073401	0.231783	0.062078	0.384332	0.258533	0.158221	0.410393
																																										Colony 4	0.061676	1.24527	0.055397	0.193487	0.123446	0.081912	0.171846
																																										Colony 5	1.02312		0.434013	1.02456	0.907515	1.14624	1.29864

## Sheet: Fig. S1
		Raw data is in the figure (picture)

## Sheet: Fig. S2
	Panel a									Panel b
	Strain	OP50		HT115		HB101				Raw data is in the figure (picture)
	Treatment	Ado-Cbl	CN-Cbl	Ado-Cbl	CN-Cbl	Ado-Cbl	CN-Cbl
	Veh (N=6)	1.34725	1.05369	0.989294	1.08638	1.2876	1.08419
		0.65275	0.946308	1.15388	0.913617	0.712403	0.91581
		0.824541	1.15464	1.16634	0.667897	0.573429	0.829463
		1.17546	0.84536	0.833662	1.3321	1.42657	1.17054
		0.951422	1.02873	0.864112	0.55584	1.0765	0.332383
		1.04858	0.971268	1.13589	1.44416	0.923496	1.66762
	Phen 4 mM (N=6)	1.11764	0.979964	2.24952	19.7502	2.55342	2.19553
		1.32194	0.956868	2.50196	14.8541	3.63363	3.53138
		0.779662	0.877358	8.95356	2.76728	2.42448	1.86415
		0.74437	0.42784	5.65344	4.96091	2.13019	2.18607
			1.35229	7.62137	1.97155	2.56237
			0.662525	4.10746		3.70611	1.54852

## Sheet: Fig. S3
	Raw data is in the figure (picture)

## Sheet: Fig. S4
	Relative OD600 value
		Treatment	Veh						Phen 4 mM
		Colony	1	2	3	4	5	6	1	2	3	4	5	6
	N=6	BW25113	1.13722	0.86278	0.98368	1.01632	1.03014	0.969861	0.392701	0.369692	0.2139	0.3435	0.4539	0.548515
	N=6	HT115	0.974297	1.0257	1.01125	0.98875	1.02143	0.978567	0.280165	0.319671	0.5219	0.4953	0.53738	0.629201
	N=5	OP50	1.21577	0.78423	0.839	1.161	1.01096	0.989037	0.232266	0.210428	0.178	0.1518	0.386736
	N=6	HB101	0.99242	1.00758	1.04364	0.95636	0.95322	1.02339	0.520977	0.498201	0.7399	0.6792	0.698115	0.768459

## Sheet: Fig. S5
	Panel a			Panel b								Panel c
	Relative C.F.U.			Relative OD600 values								Percentage of SYBR green-unstained bacteria (%)
	Veh	Phen 5 mM		Treatment	Veh	Phen 5 mM	Veh	Phen 5 mM	Veh	Phen 5 mM		Treatment		Veh	Phen 5 mM	Veh	Phen 5 mM
	N=6	N=6		Time (hr)	0		6		12			Time (hr)	0	6		12
	0.807175	0.755809		N	12	12	9	9	9	9			N=8	N=10	N=14	N=17	N=21
	1.26947	1.04688		Colony 1	1.17972	1.17972	1.39657	0.991718	1.39208	0.964895			99.479	96.668	83.189	99.643	63.384
	0.923359	1.19853		Colony 2	1.19851	1.19851	1.43387	0.816832	1.44423	0.811204			99.338	96.188	81.409	83.02	71.576
	1.25806	0.874839		Colony 3	0.893408	0.893408	1.42453	0.826711	1.42375	0.803481			99.12	99.028	80.459	84.153	65.352
	1.06452	0.286452		Colony 4	0.913405	0.913405	1.38813	1.01435	1.3543	0.98124			99.404	97.523	85.039	75.013	66.554
	0.677419	0.828387		Colony 5	0.873411	0.873411	1.40867	0.837727	1.38897	0.816952			99.322	99.553	79.775	67.865	55.191
				Colony 6	0.941545	0.941545	1.40447	0.840541	1.37669	0.79893			99.526	97.915	80.112	70.851	55.316
				Colony 7	0.881089	0.881089	1.17502	0.813033	1.20261	0.86378			99.081	98.268	70.865	74.563	62.203
				Colony 8	0.936713	0.936713	1.20176	0.909973	1.20813	0.968169			99.413	94.86	73.869	79.428	69.73
				Colony 9	0.973474	0.973474	1.1897	0.926692	1.2181	0.996142				97.936	76.717	91.07	51.902
				Colony 10	1.0306	1.0306								96.956	72.773	90.022	42.977
				Colony 11	1.06061	1.06061									98.053	91.086	32.698
				Colony 12	1.11752	1.11752									78.682	81.363	34.466
															76.488	80.368	76.278
															68.315	80.13	68.953
																58.573	77.037
																73.418	69.49
																70.378	52.656
																	52.47
																	52.891
																	55.332
																	45.089

## Sheet: Fig. S6 
	Phen amount measurement by LC-MS_Relative peak area
	N	5	6
	Treatment	Veh	Phen 4 mM
	Colony 1	0.592269	0.299366
	Colony 2	1.84215	0.756976
	Colony 3	0.565584	0.207735
	Colony 4	0.933641	1.3598
	Colony 5	1.06636	1.26201
	Colony 6		1.42141
